# Supplementary material for: Depot-specific metabolic and inflammatory profiles in perirenal and renal sinus adipose tissue
Source: Mol Med. 2025 Jul 22;31:262. doi: 10.1186/s10020-025-01323-1 (PMC12285007; doi:10.1186/s10020-025-01323-1)
Supplement: Supplementary file 2 — Supplementary Material 2. [file 10020_2025_1323_MOESM2_ESM.xlsx]

## Sheet: Table S1
Supplementary Table S1. Baseline clinical characteristics of study participants (n=40)
Variables
Sex (Women/Men, n)	20/20
Age (years)	50 (43-59)
Weight (kg)	79.8 (74.4-87.2)
BMI (kg/m2)	26.5 (23.8-29.0)
Waist-hip-ratio (WHR)	0.91 (0.86-0.96)
Body fat (%)	29.3 (21.4-39.7)
Systolic blood pressure (mmHg)	127 (116-130)
Diastolic blood pressure (mmHg)	80 (70-85)
Fasting plasma glucose (mmol/l)	5.5 (5.0-5.9)
Serum Insulin (mU/l)	9.6 (6.7-13.5)
Serum C-peptide (nmol/l)	0.8 (0.6-0.9)
Plasma creatinine (µmol/l)	73.5 (67.0-84.8)
HbA1c (mmol/mol)	34 (33-36)
HOMA-IR	2.4 (1.6-3.3)
Plasma total cholesterol (mmol/l)	4.9 (4.2-5.6)
Plasma triglycerides (mmol/l)	1.10 (0.75-1.34)
Plasma HDL cholesterol (mmol/l)	1.50 (1.30-1.60)
Plasma LDL cholesterol (mmol/l)	3.1 (2.6–3.9)
eGFR (ml/min per 1.73m2)	80 (77–90)
Iohexol clearance (ml/min)	98.7 (83–133)
Data are median ± IQR;
BMI, body mass index; HbA1c, glycated hemoglobin; HOMA IR, homeostatic model assessment of insulin resistance index (fasting blood glucose * fasting insulin / 22.5); HDL, high-density lipoprotein; LDL, low-density lipoprotein; eGFR, estimated glomerular filtration rate (creatinine-based according to the L-M revised equation).

## Sheet: Table S2
Supplementary Table S2. Cell type gene list from the LM22 reference matrix
CellType	Genes
naive B cell	ATF7IP, BACH2, BCL11A, BCL7A, CD200, CD22, CD72, CIRBP, DSP, DTX4, FAIM3, FAM53B, GABBR1, GCNT1, GPR18, HLA-DOB, IL4R, INTS9, MEF2C, PCDH9, SCN3A, SIDT2, SP140L, TCL1A, TCTN1, TSPAN13, ZNF24, ADAM28, AFTPH, AMOT, AMT, ARHGEF18, ARHGEF7, ARID5B, ATP10D, BANK1, BCAS4, BEND5, BLCAP, BLK, BLNK, CD19, CD37, CD79A, CD79B, CGGBP1, CHKB, CHMP1B, CLASRP, CNR2, CNTNAP2, COG2, CORO2B, CR2, CSDA, CTAGE1, CXC…
memory B cell	ADAM28, AFTPH, AIM2, BANK1, BCL11A, BLK, CD19, CD22, CD37, CD79A, CD79B, CLASRP, COL4A3, CR2, CSGALNACT1, DALRD3, DNAJC11, DUSP22, EHD3, FCRL2, GGA2, GTF2I, HLA-DOA, IFT57, IGJ, IGKC, IL7, ING1, JAM3, KAT2A, KIAA0226L, KIAA0494, MBD4, MS4A1, MTMR1, NHP2L1, OSBPL10, P2RX5, PCDH9, PDLIM1, PKIG, PLEKHF2, POU2AF1, PRKCB, PWP1, QRSL1, RABEP2, RALGPS2, RPS20, RSAD1, SCRN1, SFRS18, SIPA1L3, SLC6A16, SMA…
plasma cell	ABCB9, AGA, ALDH18A1, ALG5, ALG8, ALG9, ARFGAP3, ARL1, ATG4A, ATP5G1, B4GALT3, B9D1, BMP8B, C11orf10, C11orf24, C11orf80, C15orf24, C17orf101, C19orf10, CALU, CANX, CAV1, CCNC, CDX1, CHPF, CHPF2, CNPY2, COPE, COPG, COX7A2, CRELD2, DAD1, DCPS, DDOST, DENND5B, DERL1, DERL2, DNAJC1, DNAJC3, DPAGT1, DPM3, EBAG9, EDEM2, ERGIC3, FAM46C, FKBP11, FKBP2, FNDC3A, FUT8, GALNT2, GOLPH3, GORASP2, GPRC5D, GPX7…
CD8-positive, alpha-beta T cell	AIP, APBA2, ATM, ATP5G2, BTN3A3, CD248, CD8A, CD8B, CRTAM, DCAF10, DKK3, DSC1, EHMT2, FCGBP, GZMK, KLRG1, KLRK1, LSR, MEN1, NELL2, NUBPL, PRKACB, PRR5, RABAC1, RPL36, RPS4Y1, RSL1D1, SCAMP3, SETD1A, SPINK2, TOMM7, TRAV12-2, AES, CD3E, CEP68, COL6A2, CYorf15B, CYP2C19, D4S234E, EPB41, EPHA1, FBL, FBXW4, GALNT11, LCK, LDLRAP1, LEF1, LRRN3, MFNG, MYOM1, NAA16, NOSIP, NT5E, PKN1, PLEKHB1, RASA3, RBL2…
naive thymus-derived CD4-positive, alpha-beta T cell	ABLIM1, AEBP1, AGER, AIMP1, ANKRD5, ANKRD55, APBA2, APBB1, ARL6IP4, ASCC2, ATHL1, ATXN2L, B4GALT4, B4GALT7, BCKDHB, BCL11B, BMS1, C17orf90, C21orf2, C21orf59, C5orf45, C6orf48, CACNA1I, CCDC130, CCNB1IP1, CDC25B, CDKN2AIP, CHMP7, CLDN15, CLUAP1, CNBP, CNOT7, COX4I1, CPSF3L, CRBN, CUTC, CXXC1, CYFIP2, DCHS1, DFFB, DHPS, DHX30, DHX35, DPH2, DPP8, DPYSL4, DSC1, EGFL8, EHMT2, EIF2D, EIF3D, EIF3G, EIF…
T cells CD4 memory resting	BUB3, CALM1, CBLL1, CD6, CDC14A, CDR2, CHN1, CRIP2, DOCK9, EPB41, ETS1, FHL1, MDFIC, NAP1L3, NEFL, PIK3R1, PPP1R2, RCAN3, RPL10L, RWDD1, TOB1, TRAV13-1, AGFG2, AKT2, ANXA6, AQP3, ATP5G2, BAG3, CASP6, CCDC109B, CCR10, CD3E, CD5, CDKN1B, CNBP, D4S234E, EID1, FAM89B, FBXL8, FCF1, GDPD5, GLOD4, GPR25, GSTK1, HNRNPUL1, ICAM2, IKZF1, ITGA4, KIF5C, LTBP4, MARCH7, MEOX1, PABPC3, PBXIP1, RPL36, RPL3P7, S1…
T cells CD4 memory activated	ABCE1, ATAD2, C1QBP, CCNA2, CCNB1, CCNE2, CCT2, CDC45, CDCA3, CDCA8, CDK1, CEP55, CPOX, CSE1L, DONSON, DTYMK, ECT2, EXO1, FANCI, FKBP4, FOXM1, H2AFX, HMGA1, HMMR, HSPE1, IL17A, IL26, IL3, IL9, IMPDH2, KIF11, KIF14, KIF20A, MAD2L1, MCM10, MCM4, MELK, NCAPD2, NCAPG, NCAPG2, NDC80, NPM3, NUDT21, ORC1, PAICS, PLK4, PRC1, PSMC3, RAD54B, RAD54L, RRM1, RRM2, RUVBL1, SKA1, SPC25, STIP1, TOP2A, TTK, UBE2C…
T follicular helper cell	AACS, ASTN2, C11orf75, C12orf35, C18orf1, C9orf16, CARHSP1, CASD1, CD3D, CDK5R1, CHGB, CHI3L2, CIB1, COL6A3, CPT1B, CXCL13, CXCR5, DAK, DDX24, DENND2D, DZIP3, ETFB, FAM158A, FYN, FZD3, GRAMD3, ICA1, ICOS, IFT27, IL21, IP6K2, ITM2A, ITPKB, KCNK5, KCTD13, KIAA0319L, LAT, LRRC8D, MAF, MAGEH1, MAP3K12, MAP4K1, MED24, MKL2, MYO7A, NAB1, NRBP1, NRIP2, PASK, PCNXL2, PDCD1, PHACTR2, PITPNM1, POMT1, PPME1…
gamma-delta T cell	CAMK2N1, CAND2, CAPN2, CSTF2T, FAM135A, FOXK2, GTF3A, GZMK, KLRAP1, KRT33B, NEUROD1, PJA1, PMP2, PPFIA2, PPP2R2B, PTCH1, RAB22A, RANBP17, RAP2B, RUNDC3B, TRDC, ZNF442, ZNF480, ABCB1, ADAT1, ADCY9, ADH5, AOX1, BFSP1, BRD8, CACNA2D2, CBY1, CD160, CDH12, CERK, CHIA, CST7, CXCR6, CXCR7, DDRGK1, DYNC1H1, ENOX1, FAM190B, FBXO24, FOXJ1, GLTSCR2, GPR171, GYG1, KARS, KLRB1, KLRG1, KRT18P50, KRT5, LOC15506…
regulatory T cell	ACAD10, AHSG, ALDOC, AMN, ANKRD11, ARFGAP1, ARHGEF1, ARMC6, ARMC7, ATAD3A, BAD, BAI1, BARX2, BAX, BBC3, BDH2, C17orf53, C1orf129, CACNG3, CASK, CBFA2T2, CCNI, CD5, CD7, CD70, CLSTN1, CNTN2, CPE, CRP, CTDNEP1, CTLA4, CUL9, DAB1, DAPK3, DEF6, ECH1, EFNA5, ELMO3, EML4, EPO, ETHE1, FAM102A, FIP1L1, FOXP3, FRMD8, FUZ, FXYD5, GIPC1, GJA3, GLTPD1, GOLGA8A, GPHN, GPR15, GRIK1, GTF2F1, HLF, HMGB3P30, HTRA…
NK cells resting	AUTS2, BTN3A1, BTN3A2, CHST12, CLIC3, KLRC3, LCN2, LTF, MED13, NCR1, PLAC8, RARRES3, S1PR5, YPEL1, ABCB1, ARIH2, ATP2B4, BTN3A3, CD247, CHST2, CLASP1, DLG5, F2R, FAM169A, GNLY, HIPK1, JRK, KDM5A, KIR2DL1, KIR2DL4, KIR3DL2, KLRD1, KRIT1, LDB2, NAALADL1, NCAM1, OLFM4, PDGFRB, PIAS4, PRF1, PRKY, PTGDR, PTGDS, PTPN22, PTPN4, RFX7, RUNX3, SEC24C, SMAD5, SPON2, SUV420H1, TBX21, TTC38, USP33, AKR1C3, AR…
NK cells activated	ARPC5L, BPGM, CCND2, CDK2AP2, CDK6, FEZ1, GZMA, MIS12, PIM1, SDF4, TNFSF11, ADAMTS1, BHLHE40, CCL4, CDC45, CHEK1, CHST2, CISH, CTPS, EIF3A, ELOVL6, FASLG, FEN1, FUS, GINS3, GMEB1, GNLY, GZMB, HIPK1, HNRNPAB, HYOU1, ID2, IDI1, IL2RB, KIR2DL1, KIR2DL4, KIR3DL2, KLRD1, LRP8, LTA, MAGOHB, MCM2, MCM4, MCM6, MCM7, MSH6, NCAM1, NCL, NCR1, ORC6, PDGFRB, PRF1, PTBP1, RAD51, SART3, SDF2L1, SNRPB, SOCS2, SR…
monocyte	ALDH3B1, AP1S2, ASGR1, ASGR2, AZI2, CACNA2D3, CD1D, CD33, CD93, DIAPH2, DPYD, FBN2, FCN1, KCTD12, KLF4, LMO2, METTL9, MTMR11, NRGN, OLFM1, PDP1, PID1, PLXNB2, SLC7A7, SULT1A1, TSPO, VCAN, AGFG1, BST1, C1orf38, CALHM2, CASP1, CD14, CD302, CDA, CDC42EP3, CEACAM4, CFP, CNPY3, COQ2, CPPED1, CPVL, CRISPLD2, CSF3R, CYBB, DMXL2, DNAJC13, DUSP6, EVI5, FBXL5, FPR1, FPR2, GAS7, GPR124, HAL, HK3, IRAK3, KIA…
macrophage	ACO1, ACOT13, ACOX2, AGPS, AHCYL1, AKR1B1, APOC1, APOE, ATP13A3, ATP2C1, ATP6V0C, BCAP31, BCAT1, BHLHE41, C14orf109, C3, CAPG, CDS1, COL6A1, COL8A2, CRABP2, CTSD, CXCL5, DBI, DCSTAMP, DFNA5, DNASE2B, EMP1, ETFDH, FAIM, FBP1, FDX1, GPC4, GREM1, HBEGF, HCFC1R1, ITGB3, JAKMIP2, LHFPL2, MAPK13, MARCO, MCOLN3, ME2, MGST3, MMP9, NPC1, NR1H3, NUPR1, PAPSS1, PARVB, PLD3, PPARD, RAI14, RRAGD, SCG5, SDHB, …
inflammatory macrophage	ACHE, ACP2, ACTR1A, ADAM11, ADAMDEC1, AMOTL2, APOL1, APOL3, ARF3, ARFRP1, ARHGEF10L, ARMCX1, ARNT2, ARNTL2, ARRB1, B3GNT2, B4GALT5, BAG1, BLVRA, BSPRY, BST2, C10orf116, C1orf144, C1QTNF1, C1R, C1S, C22orf28, C7orf44, C9orf46, CAMK1G, CAMK2A, CBX4, CCDC134, CCDC94, CCL15, CCL19, CCNJ, CD2BP2, CD40, CD44, CD59, CDK18, CFB, CFH, CHCHD3, CLIP2, CLPTM1, CNDP2, CNNM4, CTNNBL1, CTNND1, CXCL9, CYP27B1, D…
alternatively activated macrophage	ABCC5, ABHD6, ADAP2, ADCY3, AHCY, AIFM1, AKAP11, ALDH9A1, AP1B1, AP2A2, APOC1, APOE, APPL2, ATP6V0C, ATP6V1F, ATRN, BLVRB, C17orf60, C1QA, C3, CCDC106, CCL18, CCL23, CD163, CD4, CD68, CECR1, CLEC11A, CLEC4A, CRYBB1, CRYL1, CTNS, CTSA, CTSF, CYBRD1, DACT1, DAP, DLG4, DNASE2, DTNB, EPB41L2, EPHX1, EPS8, F13A1, FAM176B, FAM46A, FARP1, FCGRT, FEZ2, FN1, FOLR2, FOXRED2, FRMD4A, FUCA1, GAA, GAS6, GATM,…
Dendritic cells resting	ARPC1B, C1orf54, CD1B, CEBPA, CH25H, GCLC, GPX3, ISYNA1, KIAA0100, NAGPA, PMFBP1, POGK, PON2, PPFIBP1, PTPRO, RAB7A, SLC27A3, SLC7A8, TAX1BP3, TGFBI, TPK1, TREM2, VAMP8, ABCB9, AHCYL1, ALDH3A2, ALOX15, AP2M1, ATP6AP2, BACE1, BLCAP, C12orf5, CCDC102B, CCDC47, CD1A, CD1E, CD209, CD74, CDC37, CDR2L, CLEC10A, CLN8, CTNNAL1, CTSC, CYFIP1, DBT, DHRS11, DPYD, FCER2, FLVCR2, FXC1, GALNT1, GSN, HCCS, HMOX…
Dendritic cells activated	ABP1, ARHGAP22, BCL2L13, BIRC3, C10orf10, C6orf106, C6orf145, CASP3, CASP7, CBR3, CCL22, CD58, CD86, CREG1, CSH2, CSRP2, DCAF6, DDA1, DNAJB4, ETV3, FSTL1, GLS, GRSF1, H6PD, HIST1H2BD, HIST1H2BK, HMG20B, IGSF3, IL12B, INSM1, KEAP1, KIAA1279, LOR, MAP3K14, MOBKL1B, MREG, NET1, NFE2L1, NXT2, PI4K2A, POLDIP3, PRKCDBP, PSEN2, RAB9A, SPRED2, STK4, TBC1D13, TBC1D8, TFPI, TPRA1, ZER1, ALOX15B, APOO, ARNT…
Mast cells resting	ABCC4, ACTR10, ADAMTS3, ADRB2, AMHR2, ANKRD27, ANXA4, ATP6V0A2, BBS4, BEX4, BMP2K, C16orf45, C7orf10, CDC23, CLASP2, CLU, CPA3, CSNK1A1, CTR9, CUL2, DERA, DHX29, DYNLL1, EDNRB, EPS8L1, FAM124B, FAM174B, FAM178A, FECH, FERMT2, FKTN, FLNB, FYCO1, GALNT7, GFI1, GHITM, GMPR, GTF3C3, HMGN5, HOXB2, HPGD, HPGDS, HS2ST1, IGF2BP3, IMPA1, KHDRBS3, KIAA0649, KIT, LAPTM4A, LGALS8, LOC81691, LTC4S, MEIS2, MFA…
Mast cells activated	AMIGO2, ANGPTL4, ANKRD28, ARL8B, BZW2, C1orf216, CCL20, CCNA1, CXCL2, CXCL3, DCBLD2, DDAH2, DSTN, FER, FHL2, FST, GEM, GOT1, GRB10, HMGCR, HSPA2, IER3, IL1B, LAPTM4B, LAX1, LIF, LINC00597, LXN, MAD2L1BP, MAP4K3, MAPK6, MARCH3, MINPP1, MYC, MYLPF, NOX3, NTRK1, PHLDA1, PHLPP1, PLA2G4A, PMEPA1, POLR1C, RASA1, RGS13, RGS16, SCG2, SERPINB2, SMOX, SNUPN, SNX4, SOCS6, SPRY2, TAF9, TAL1, TEC, TIE1, TIMM1…
eosinophil	ABCA1, ACAA1, ACACB, ACPP, ACSM3, ADIPOR2, ANKHD1, ANKRD12, ANKRD6, BANP, BBIP1, BNIP2, BTAF1, BTBD7, C11orf71, C1orf63, C3AR1, C9orf156, CCDC93, CCNT2, CEBPE, CELA2A, CENPC1, CHD7, CHFR, CHMP2B, CLC, CNOT4, COL4A1, CP110, CRY1, CYP4F12, CYSLTR2, DACH1, DAPK2, DCUN1D2, DDX21, DDX43, DDX49, DEF8, DEFB1, DEPDC5, DHCR7, DHX40, DNAH17, EFNB2, ELTD1, EMD, EMR1, EPN2, ERCC5, ERLIN2, ESRP2, EXOC3, FABP6…
neutrophil	AATK, ABHD5, ACSL1, ALPL, ANXA3, AOC2, AOC3, AQP9, ARAP1, ARAP3, ARFIP1, ARHGAP26, BAZ2B, BCL6, BID, BMX, C14orf159, C15orf29, C5AR1, CANT1, CASP4, CCNJL, CD46, CDA, CEACAM3, CEACAM4, CEP63, CHIC2, CHMP2A, CPD, CPPED1, CREB5, CSF3R, CTBS, CXCR1, CXCR2, DGCR2, DYSF, EGLN1, F2RL1, FAM212B, FAM53C, FAM65B, FBXL5, FCGR3B, FFAR2, FKBP1A, FPR1, FPR2, FRAT2, GCA, GDNF, HAL, HSDL2, HSPA6, ICAM3, IFITM2, …

## Sheet: Table S3
Supplementary Table S3. Association between PRAT cell diameter and clinical characteristics
Variable	Speaman rho	p-value
RSAT cell diameter (µm)	0.790	<0.001
OAT cell diameter (µm)	0.756	<0.001
Age (years)	0.261	0.163372
Waist_Height_ratio	0.146417	0.440079
Weight (kg)	0.009	0.961
WHR	0.262572	0.160976
BMI (kg/m2)	-0.0720961	0.704984
Fat mass (%)	0.08	0.68
Fasting plasma glukose (mmol/l)	0.29379	0.115076
Serum insulin (mU/Ll)	0.421082	0.0204882
HbA1c (mmol/mol)	0.115724	0.542546
HOMA-IR	0.443925	0.013994
Diastolic blood pressure (mmHg)	0.385	0.036
Systolic blood pressure (mmHg)	0.513	0.004
eGFR (ml/min per 1.73m2)	-0.182072	0.33557
mGFR	-0.097762	0.60729

## Sheet: Table S4
Table S4. Multiple linear regression models examining associations between adipocyte cell diameter in PRAT, OAT and RSAT and insulin resistance markers
Model No.	Dependent Variable	Independent Variables	Standardized Beta (β)	p-value	Model R square	Model p-value (ANOVA)
1	HOMA-IR	PRAT cell diameter	0.625	0.034	0.250	0.042
		RSAT cell diameter	-0.192	0.494
2	HOMA-IR	PRAT cell diameter	0.453	0.102	0.359	0.012
		OAT cell diameter	0.182	0.499
4	S-Insulin	PRAT cell diameter	0.626	0.035	0.165	0.053
		RSAT cell diameter	-0.225	0.429
5	S-Insulin	PRAT cell diameter	0.354	0.211	0.241	0.024
		OAT cell diameter	0.242	0.387

## Sheet: Table S5
Supplementary Table S5. Differential expressed genes ( DEGs) from the PRAT comparisons with RSAT and OAT
gene_id	gene_name	gene_chr	logFC PRAT vs RSAT	AveExpr PRAT vs RSAT	t PRAT vs RSAT	P.Value PRAT vs RSAT	adj.P.Val PRAT vs RSAT	B PRAT vs RSAT			gene_id	gene_name	gene_chr	logFC PRAT vs OAT	AveExpr PRAT vs OAT	t PRAT vs OAT	P.Value PRAT vs OAT	adj.P.Val PRAT vs OAT	B PRAT vs OAT
ENSG00000251493	FOXD1	5	4.72657	-0.935173	10.1094	2.67583e-16	4.56711e-12	23.8803			ENSG00000251493	FOXD1	5	5.92053	-0.93517	11.594	2.81e-19	4.79e-15	31.4883
ENSG00000164107	HAND2	4	-4.46967	-0.40655	-8.44906	6.41691e-13	5.47619e-09	16.8298			ENSG00000223572	CKMT1A	15	6.44256	-1.22103	9.96771	5.19e-16	4.43e-12	24.7891
ENSG00000223572	CKMT1A	15	4.66699	-1.22103	7.85031	1.04945e-11	5.97064e-08	14.9679			ENSG00000140505	CYP1A2	15	5.46334	-2.09888	9.63629	2.45e-15	1.39e-11	23.2113
ENSG00000198732	SMOC1	14	2.93399	3.7136	7.48753	5.63131e-11	2.40288e-07	14.5988			ENSG00000237289	CKMT1B	15	6.82127	-0.27725	9.26571	1.39e-14	5.94e-11	21.947
ENSG00000237289	CKMT1B	15	4.64119	-0.277252	7.41491	7.86988e-11	2.68646e-07	13.6049			ENSG00000132429	POPDC3	6	4.70341	-0.93295	8.99911	4.86e-14	1.66e-10	20.6268
ENSG00000140505	CYP1A2	15	3.9264	-2.09888	7.20061	2.10517e-10	5.9885e-07	12.0724			ENSG00000163958	ZDHHC19	3	4.63	-2.09979	8.62057	2.87e-13	7.41e-10	18.9298
ENSG00000163958	ZDHHC19	3	3.68703	-2.09979	7.11076	3.17434e-10	7.1948e-07	11.6781			ENSG00000026508	CD44	11	-1.89858	6.62355	-8.60844	3.04e-13	7.41e-10	19.667
ENSG00000237125	HAND2-AS1	4	-4.34671	-0.556912	-7.09751	3.3723e-10	7.1948e-07	11.6483			ENSG00000118898	PPL	16	-3.57042	3.35185	-8.43308	6.92e-13	1.36e-09	18.9628
ENSG00000143171	RXRG	1	2.37669	3.31705	6.91568	7.71214e-10	1.46256e-06	12.1418			ENSG00000164694	FNDC1	6	-5.2745	0.041489	-8.42512	7.18e-13	1.36e-09	18.4694
ENSG00000137274	BPHL	6	1.00223	5.55939	6.709	1.96179e-09	3.09449e-06	11.2664			ENSG00000164107	HAND2	4	-4.45787	-0.40655	-8.26319	1.53e-12	2.55e-09	17.4999
ENSG00000084754	HADHA	2	0.724005	8.26866	6.70534	1.99434e-09	3.09449e-06	11.1866			ENSG00000048540	LMO3	12	2.06254	5.60265	8.24809	1.64e-12	2.55e-09	18.0837
ENSG00000109339	MAPK10	4	1.01475	5.36414	6.64139	2.65809e-09	3.78069e-06	10.9781			ENSG00000125347	IRF1	5	-2.43601	6.38361	-8.17443	2.32e-12	3.3e-09	17.6912
ENSG00000100906	NFKBIA	14	-1.27832	8.14472	-6.58307	3.45193e-09	4.53212e-06	10.6578			ENSG00000114771	AADAC	3	-6.00318	-1.44068	-8.10901	3.15e-12	4.13e-09	16.9025
ENSG00000169006	NTSR2	2	2.86647	-2.7393	6.48455	5.35923e-09	6.53367e-06	9.16989			ENSG00000163132	MSX1	4	-2.15387	4.82708	-8.07001	3.77e-12	4.6e-09	17.3206
ENSG00000196917	HCAR1	12	1.15294	3.86343	6.4244	7.00367e-09	7.96924e-06	10.0944			ENSG00000113657	DPYSL3	5	-1.28226	5.41245	-8.04091	4.32e-12	4.92e-09	17.109
ENSG00000023445	BIRC3	11	-2.0051	4.09768	-6.34816	9.82058e-09	1.04761e-05	9.75711			ENSG00000101096	NFATC2	20	-2.60972	4.08987	-7.99097	5.45e-12	5.82e-09	16.9903
ENSG00000132429	POPDC3	6	2.91883	-0.932955	6.31419	1.14126e-08	1.14583e-05	9.00818			ENSG00000246363	LINC02458	12	4.21211	-0.42231	7.9378	6.99e-12	7.01e-09	16.1945
ENSG00000101049	SGK2	20	1.27188	4.61809	6.17838	2.07518e-08	1.96773e-05	9.03918			ENSG00000111799	COL12A1	6	-1.68488	5.84559	-7.74126	1.74e-11	1.65e-08	15.7123
ENSG00000078070	MCCC1	3	0.887191	5.90676	6.13278	2.53402e-08	2.27635e-05	8.76574			ENSG00000143369	ECM1	1	-2.17769	4.46348	-7.72436	1.88e-11	1.69e-08	15.7525
ENSG00000109424	UCP1	4	5.42404	-1.31379	6.06181	3.45449e-08	2.94806e-05	7.99293			ENSG00000124343	XG	X	-3.50724	0.408974	-7.68212	2.29e-11	1.95e-08	15.3695
ENSG00000140563	MCTP2	15	-2.97051	-0.148584	-6.02359	4.07981e-08	3.31591e-05	7.88579			ENSG00000115009	CCL20	2	-4.74146	-2.08097	-7.65388	2.61e-11	2.12e-08	14.8809
ENSG00000177359	AC024940.1	12	3.37483	0.30667	6.0017	4.48681e-08	3.48095e-05	7.93857			ENSG00000234688	AL049749.1	22	3.74203	-1.22491	7.56618	3.92e-11	2.93e-08	14.522
ENSG00000149212	SESN3	11	0.950292	4.94408	5.97228	5.09764e-08	3.78289e-05	8.15371			ENSG00000143512	HHIPL2	1	4.32011	-1.37338	7.56445	3.95e-11	2.93e-08	14.5425
ENSG00000143512	HHIPL2	1	3.13171	-1.37338	5.9572	5.44186e-08	3.87007e-05	7.53682			ENSG00000121060	TRIM25	17	-1.36904	4.29129	-7.54194	4.38e-11	3.04e-08	14.9454
ENSG00000140379	BCL2A1	15	-2.60082	2.33162	-5.8883	7.32874e-08	5.00348e-05	7.73445			ENSG00000245694	CRNDE	16	-3.05055	2.46397	-7.53872	4.45e-11	3.04e-08	14.9233
ENSG00000250266	LINC01612	4	2.76312	-0.580828	5.87008	7.92738e-08	5.01717e-05	7.30312			ENSG00000105894	PTN	7	3.44752	2.5399	7.50909	5.1e-11	3.24e-08	14.7122
ENSG00000125347	IRF1	5	-1.73072	6.38361	-5.86981	7.93671e-08	5.01717e-05	7.68076			ENSG00000149968	MMP3	11	-5.32337	-2.14965	-7.48529	5.69e-11	3.24e-08	14.2029
ENSG00000100889	PCK2	14	0.964991	5.38467	5.77833	1.1755e-07	7.16552e-05	7.30507			ENSG00000100889	PCK2	14	1.3595	5.38467	7.48425	5.72e-11	3.24e-08	14.5817
ENSG00000136425	CIB2	15	1.06859	4.75455	5.71847	1.51802e-07	8.89612e-05	7.11892			ENSG00000196154	S100A4	1	-2.25362	7.53527	-7.48284	5.75e-11	3.24e-08	14.4613
ENSG00000130592	LSP1	11	-1.06553	5.78867	-5.7091	1.57986e-07	8.89612e-05	7.02295			ENSG00000110047	EHD1	11	-1.37653	6.47741	-7.47881	5.86e-11	3.24e-08	14.4764
ENSG00000103187	COTL1	16	-1.17486	5.98891	-5.69941	1.64642e-07	8.89612e-05	6.9692			ENSG00000087903	RFX2	19	-2.3138	3.87556	-7.47818	5.88e-11	3.24e-08	14.6838
ENSG00000141576	RNF157	17	0.827551	4.71641	5.69636	1.66789e-07	8.89612e-05	7.02782			ENSG00000110092	CCND1	11	-2.70338	6.34657	-7.46964	6.12e-11	3.26e-08	14.4779
ENSG00000136383	ALPK3	15	1.89043	5.21834	5.67414	1.83321e-07	9.48156e-05	6.92808			ENSG00000155761	SPAG17	1	-3.91899	-1.2402	-7.42309	7.58e-11	3.92e-08	13.991
ENSG00000145416	MARCH1	4	-2.52232	0.426023	-5.65028	2.02868e-07	0.00010184	6.52118			ENSG00000169006	NTSR2	2	3.36289	-2.7393	7.39985	8.43e-11	4.23e-08	13.7377
ENSG00000167315	ACAA2	18	0.793232	7.12868	5.63409	2.17285e-07	0.000105961	6.64467			ENSG00000000971	CFH	1	-1.73776	5.42739	-7.38825	8.9e-11	4.34e-08	14.1388
ENSG00000140284	SLC27A2	15	2.84954	2.59165	5.62275	2.2797e-07	0.000108083	6.78319			ENSG00000172137	CALB2	16	-1.46815	7.50431	-7.37431	9.49e-11	4.43e-08	13.968
ENSG00000005249	PRKAR2B	7	1.07039	8.95317	5.59977	2.51246e-07	0.000115899	6.47429			ENSG00000143171	RXRG	1	2.72849	3.31705	7.36976	9.69e-11	4.43e-08	14.2076
ENSG00000130957	FBP2	9	3.33914	-2.16519	5.58157	2.71334e-07	0.000121872	6.00993			ENSG00000197747	S100A10	1	-1.2515	8.65079	-7.36595	9.86e-11	4.43e-08	13.9088
ENSG00000124731	TREM1	6	-2.35609	1.56685	-5.57525	2.78663e-07	0.000121954	6.40302			ENSG00000109339	MAPK10	4	1.18257	5.36414	7.33429	1.14e-10	4.99e-08	13.8943
ENSG00000204568	MRPS18B	6	0.576023	5.54523	5.54601	3.15207e-07	0.000132642	6.35126			ENSG00000109107	ALDOC	17	-2.1685	6.351	-7.27428	1.5e-10	6.3e-08	13.5617
ENSG00000259916	AL845331.2	2	1.09134	2.8376	5.53906	3.24572e-07	0.000132642	6.44457			ENSG00000109424	UCP1	4	6.89735	-1.31379	7.27247	1.51e-10	6.3e-08	13.4223
ENSG00000170909	OSCAR	19	-2.4998	-0.237506	-5.53772	3.26398e-07	0.000132642	6.03609			ENSG00000138615	CILP	15	-2.64951	4.15045	-7.23288	1.82e-10	7.38e-08	13.5858
ENSG00000149177	PTPRJ	11	-1.20744	2.24298	-5.50946	3.67568e-07	0.000145899	6.25666			ENSG00000170549	IRX1	5	-4.54694	0.014273	-7.18672	2.24e-10	8.9e-08	13.1773
ENSG00000272079	AC004233.3	16	2.68308	-0.49839	5.50153	3.80001e-07	0.000147406	5.90413			ENSG00000152782	PANK1	10	2.98825	0.527686	7.14887	2.67e-10	1.03e-07	13.029
ENSG00000120049	KCNIP2	10	1.09714	8.31103	5.48789	4.02382e-07	0.000151556	6.02679			ENSG00000090339	ICAM1	19	-2.23829	7.21699	-7.13495	2.84e-10	1.06e-07	12.905
ENSG00000048540	LMO3	12	1.17798	5.60265	5.48431	4.0846e-07	0.000151556	6.07966			ENSG00000100906	NFKBIA	14	-1.4161	8.14471	-7.13456	2.85e-10	1.06e-07	12.8755
ENSG00000124615	MOCS1	6	0.762587	6.41397	5.4558	4.60231e-07	0.000167132	5.9399			ENSG00000132481	TRIM47	17	-1.35681	3.99353	-7.10385	3.28e-10	1.19e-07	13.005
ENSG00000010256	UQCRC1	3	0.76437	7.41019	5.45031	4.70915e-07	0.000167449	5.8913			ENSG00000265168	AC005726.4	17	-2.59688	2.24805	-7.06604	3.89e-10	1.38e-07	12.8475
ENSG00000150433	TMEM218	11	0.654461	4.47222	5.43776	4.96257e-07	0.000170481	6.01195			ENSG00000119408	NEK6	9	-1.03264	3.81196	-6.99866	5.29e-10	1.84e-07	12.5469
ENSG00000137331	IER3	6	-1.89875	6.35831	-5.43421	5.03673e-07	0.000170481	5.90169			ENSG00000005059	MCUB	4	-1.37034	3.27043	-6.95372	6.49e-10	2.22e-07	12.3758
ENSG00000261399	AL031710.1	16	2.22381	1.07123	5.43036	5.11818e-07	0.000170481	5.89249			ENSG00000124831	LRRFIP1	2	-1.03423	5.67428	-6.94257	6.83e-10	2.28e-07	12.1076
ENSG00000135390	ATP5MC2	12	0.532551	7.18734	5.4246	5.24262e-07	0.000170481	5.79069			ENSG00000171604	CXXC5	5	-1.22637	4.9718	-6.93119	7.19e-10	2.36e-07	12.1306
ENSG00000103569	AQP9	15	-2.82751	1.2103	-5.42227	5.29383e-07	0.000170481	5.80917			ENSG00000140284	SLC27A2	15	4.13011	2.59165	6.91303	7.81e-10	2.45e-07	12.1854
ENSG00000100739	BDKRB1	14	-3.57164	0.232929	-5.40905	5.59381e-07	0.00017378	5.60902			ENSG00000183098	GPC6	13	-1.2357	3.91458	-6.90966	7.93e-10	2.45e-07	12.1437
ENSG00000131828	PDHA1	X	0.781116	7.13138	5.40687	5.64468e-07	0.00017378	5.72103			ENSG00000115414	FN1	2	-1.47637	6.0705	-6.9081	7.98e-10	2.45e-07	11.9251
ENSG00000152234	ATP5F1A	18	0.619559	8.46551	5.40127	5.77797e-07	0.00017378	5.67482			ENSG00000205755	CRLF2	X	-3.88323	-1.41347	-6.90652	8.04e-10	2.45e-07	11.7882
ENSG00000134508	CABLES1	18	0.784698	5.15679	5.40021	5.80351e-07	0.00017378	5.80038			ENSG00000035862	TIMP2	17	-1.07064	8.52772	-6.89546	8.45e-10	2.53e-07	11.7938
ENSG00000237356	AL365295.1	14	2.0513	-0.60381	5.395	5.93065e-07	0.000174525	5.52333			ENSG00000130956	HABP4	9	-0.77133	5.15968	-6.87193	9.4e-10	2.77e-07	11.8309
ENSG00000118503	TNFAIP3	6	-1.87158	5.37494	-5.38307	6.23232e-07	0.000180294	5.77561			ENSG00000205730	ITPRIPL2	16	-0.93863	5.36052	-6.8601	9.92e-10	2.87e-07	11.7638
ENSG00000130997	POLN	4	1.78934	2.7229	5.37491	6.44715e-07	0.0001834	5.81584			ENSG00000123146	ADGRE5	19	-1.39669	5.21878	-6.82755	1.15e-09	3.27e-07	11.6478
ENSG00000184508	HDDC3	15	0.874986	4.43127	5.35219	7.0846e-07	0.000198229	5.67782			ENSG00000172927	MYEOV	11	-5.74362	-0.22595	-6.80793	1.26e-09	3.51e-07	11.5141
ENSG00000173660	UQCRH	1	0.594771	7.40932	5.30282	8.69015e-07	0.000239231	5.29745			ENSG00000101049	SGK2	20	1.51089	4.61809	6.7931	1.34e-09	3.7e-07	11.5701
ENSG00000183549	ACSM5	16	0.801143	5.44911	5.29596	8.93983e-07	0.000242198	5.36204			ENSG00000143322	ABL2	1	-1.38708	4.87211	-6.77271	1.47e-09	3.93e-07	11.4468
ENSG00000114054	PCCB	3	0.665625	4.96299	5.28263	9.44501e-07	0.000248105	5.35095			ENSG00000134020	PEBP4	8	3.21784	0.267046	6.76985	1.49e-09	3.93e-07	11.4166
ENSG00000148730	EIF4EBP2	10	0.55968	8.04474	5.28254	9.44856e-07	0.000248105	5.20706			ENSG00000109099	PMP22	17	-0.92926	7.28106	-6.76924	1.5e-09	3.93e-07	11.2572
ENSG00000110955	ATP5F1B	12	0.657186	9.06152	5.27608	9.70374e-07	0.000248683	5.16556			ENSG00000156515	HK1	10	-0.92796	5.83996	-6.75772	1.58e-09	4.07e-07	11.2657
ENSG00000163739	CXCL1	4	-3.22699	3.05622	-5.27462	9.762e-07	0.000248683	5.38556			ENSG00000137331	IER3	6	-2.38818	6.35831	-6.74226	1.69e-09	4.3e-07	11.2131
ENSG00000163132	MSX1	4	-1.4258	4.82708	-5.26435	1.01837e-06	0.00025561	5.35421			ENSG00000186493	C5orf38	5	-5.10685	0.819764	-6.71493	1.91e-09	4.74e-07	11.242
ENSG00000116741	RGS2	1	-1.16799	5.86327	-5.24135	1.11939e-06	0.00027311	5.12342			ENSG00000237125	HAND2-AS1	4	-4.21771	-0.55691	-6.71161	1.94e-09	4.74e-07	11.0155
ENSG00000140374	ETFA	15	0.68662	7.03047	5.24119	1.12009e-06	0.00027311	5.06157			ENSG00000224525	AL591686.1	1	3.17417	2.37669	6.70994	1.95e-09	4.74e-07	11.2997
ENSG00000271327	AC010201.2	12	2.4157	-1.54268	5.23393	1.15399e-06	0.000277412	4.79728			ENSG00000161267	BDH1	3	2.93105	2.76611	6.70362	2.01e-09	4.74e-07	11.2906
ENSG00000175567	UCP2	11	0.712871	6.66984	5.22468	1.19863e-06	0.000284142	5.00419			ENSG00000105664	COMP	19	-4.58403	-1.27733	-6.70206	2.02e-09	4.74e-07	11.0256
ENSG00000140678	ITGAX	16	-2.32219	3.45131	-5.21192	1.26303e-06	0.000295306	5.19236			ENSG00000142634	EFHD2	1	-1.198	5.62303	-6.70162	2.03e-09	4.74e-07	11.0493
ENSG00000179091	CYC1	8	0.757988	6.46332	5.20714	1.28797e-06	0.000297068	4.94587			ENSG00000109846	CRYAB	11	-1.50102	10.1187	-6.67038	2.33e-09	5.38e-07	10.7789
ENSG00000254087	LYN	8	-0.821338	3.40272	-5.18972	1.38312e-06	0.000314762	5.10885			ENSG00000119862	LGALSL	2	-0.87216	3.67768	-6.66119	2.43e-09	5.53e-07	11.0745
ENSG00000176194	CIDEA	18	1.12014	8.71244	5.18407	1.41544e-06	0.000317877	4.80535			ENSG00000064655	EYA2	20	2.05641	3.47389	6.63037	2.79e-09	6.27e-07	10.9737
ENSG00000090339	ICAM1	19	-1.60076	7.21699	-5.17784	1.45192e-06	0.000321836	4.82773			ENSG00000175567	UCP2	11	0.934613	6.66984	6.62342	2.88e-09	6.33e-07	10.6328
ENSG00000062485	CS	12	0.704379	7.84603	5.17063	1.49532e-06	0.000327207	4.76638			ENSG00000142227	EMP3	19	-2.02031	5.80518	-6.61977	2.93e-09	6.33e-07	10.6909
ENSG00000283633	AP000547.3	22	1.56494	2.69475	5.15282	1.60801e-06	0.000347411	4.95413			ENSG00000064205	WISP2	20	-1.90636	5.62777	-6.6197	2.93e-09	6.33e-07	10.691
ENSG00000163220	S100A9	1	-1.98717	5.61017	-5.14047	1.69092e-06	0.000354287	4.77598			ENSG00000196639	HRH1	3	-2.10713	2.02303	-6.60718	3.1e-09	6.57e-07	10.8583
ENSG00000146232	NFKBIE	6	-1.49212	3.87002	-5.13819	1.70671e-06	0.000354287	4.9114			ENSG00000122694	GLIPR2	9	-1.83337	4.9897	-6.60576	3.12e-09	6.57e-07	10.7212
ENSG00000110092	CCND1	11	-1.84375	6.34657	-5.1379	1.70869e-06	0.000354287	4.73485			ENSG00000188015	S100A3	1	-3.40264	-0.70757	-6.59324	3.3e-09	6.87e-07	10.6037
ENSG00000178741	COX5A	15	0.722037	6.56983	5.13587	1.72286e-06	0.000354287	4.6617			ENSG00000164111	ANXA5	4	-1.10564	8.77477	-6.58057	3.49e-09	7.02e-07	10.3956
ENSG00000182902	SLC25A18	22	1.36715	3.48833	5.11901	1.84516e-06	0.00037492	4.83606			ENSG00000182379	NXPH4	12	2.90997	1.11807	6.58044	3.49e-09	7.02e-07	10.6877
ENSG00000204044	SLC12A5-AS1	20	-3.14717	-1.00569	-5.1135	1.88689e-06	0.000378887	4.39918			ENSG00000147883	CDKN2B	9	-1.56491	5.37461	-6.58037	3.49e-09	7.02e-07	10.5525
ENSG00000103966	EHD4	15	-0.93097	4.97579	-5.09604	2.02537e-06	0.000401966	4.64854			ENSG00000064218	DMRT3	9	-4.26576	0.055519	-6.57237	3.62e-09	7.19e-07	10.583
ENSG00000169429	CXCL8	4	-2.70077	4.27301	-5.09201	2.0588e-06	0.000403904	4.73715			ENSG00000065717	TLE2	19	-1.09103	4.93318	-6.56979	3.66e-09	7.19e-07	10.5469
ENSG00000178772	CPN2	3	2.69459	-1.65217	5.08817	2.09102e-06	0.000405562	4.35879			ENSG00000158710	TAGLN2	1	-0.91345	7.92112	-6.54053	4.18e-09	8.1e-07	10.2358
ENSG00000121060	TRIM25	17	-0.936384	4.29129	-5.07476	2.20768e-06	0.000423379	4.64394			ENSG00000023445	BIRC3	11	-2.08238	4.09768	-6.52272	4.52e-09	8.67e-07	10.4822
ENSG00000136167	LCP1	13	-1.29623	5.19194	-5.07075	2.24378e-06	0.000423716	4.52865			ENSG00000170571	EMB	5	2.57782	3.44156	6.51713	4.63e-09	8.79e-07	10.4902
ENSG00000026508	CD44	11	-1.10635	6.62355	-5.06793	2.26957e-06	0.000423716	4.41722			ENSG00000113396	SLC27A6	5	3.77504	-2.10937	6.49164	5.19e-09	9.68e-07	10.0727
ENSG00000204397	CARD16	11	-0.826156	3.19818	-5.06637	2.28392e-06	0.000423716	4.64333			ENSG00000159674	SPON2	4	-1.57372	4.44257	-6.49056	5.22e-09	9.68e-07	10.2658
ENSG00000109819	PPARGC1A	4	2.04393	1.31825	5.04949	2.44512e-06	0.000448745	4.51134			ENSG00000130957	FBP2	9	4.00493	-2.16519	6.47579	5.57e-09	1.01e-06	10.0209
ENSG00000100577	GSTZ1	14	0.805082	4.82092	5.04363	2.50361e-06	0.000454592	4.44197			ENSG00000125965	GDF5	20	2.96485	1.8762	6.4742	5.61e-09	1.01e-06	10.2898
ENSG00000204482	LST1	6	-1.60487	3.13058	-5.02481	2.70092e-06	0.000485256	4.48722			ENSG00000173660	UQCRH	1	0.746252	7.40932	6.4715	5.68e-09	1.01e-06	9.94323
ENSG00000172243	CLEC7A	12	-2.33109	0.633333	-5.01732	2.78358e-06	0.000494897	4.28717			ENSG00000141469	SLC14A1	18	2.76687	1.70873	6.471	5.69e-09	1.01e-06	10.2578
ENSG00000136155	SCEL	13	2.93347	-0.829025	5.01361	2.82543e-06	0.00049716	4.22678			ENSG00000158122	PRXL2C	9	-0.94298	4.0346	-6.46795	5.77e-09	1.02e-06	10.2044
ENSG00000149809	TM7SF2	11	1.01943	7.2444	4.97545	3.29325e-06	0.000573563	4.01937			ENSG00000136155	SCEL	13	4.1636	-0.82902	6.44899	6.28e-09	1.09e-06	9.99536
ENSG00000136048	DRAM1	12	-0.86435	3.59277	-4.96728	3.4028e-06	0.000583933	4.2694			ENSG00000163739	CXCL1	4	-3.87345	3.05622	-6.43755	6.61e-09	1.13e-06	10.1539
ENSG00000111424	VDR	12	-2.4471	-0.209043	-4.96594	3.42122e-06	0.000583933	4.00925			ENSG00000103196	CRISPLD2	16	-2.00838	5.17245	-6.4365	6.64e-09	1.13e-06	9.97846
ENSG00000050426	LETMD1	12	0.773093	5.59958	4.95967	3.50807e-06	0.000585725	4.02927			ENSG00000168140	VASN	16	-2.02759	4.92947	-6.42981	6.84e-09	1.16e-06	9.95891
ENSG00000116678	LEPR	1	1.43883	5.25273	4.95912	3.51585e-06	0.000585725	4.0407			ENSG00000102547	CAB39L	13	-1.20609	3.95058	-6.42534	6.97e-09	1.17e-06	10.0221
ENSG00000143878	RHOB	2	0.907026	9.90347	4.95779	3.53466e-06	0.000585725	3.91206			ENSG00000170561	IRX2	5	-3.92381	0.337578	-6.41849	7.19e-09	1.19e-06	9.98037
ENSG00000161267	BDH1	3	1.86048	2.76611	4.9498	3.64934e-06	0.000598912	4.20749			ENSG00000116678	LEPR	1	2.22478	5.25273	6.41554	7.28e-09	1.2e-06	9.89535
ENSG00000005059	MCUB	4	-0.990334	3.27043	-4.94632	3.70056e-06	0.000601534	4.19607			ENSG00000100364	KIAA0930	22	-1.18066	5.26855	-6.40574	7.61e-09	1.24e-06	9.78852
ENSG00000138029	HADHB	2	0.676655	7.23129	4.92425	4.04124e-06	0.000649876	3.8207			ENSG00000166963	MAP1A	15	-1.8115	2.9602	-6.4016	7.75e-09	1.24e-06	9.99423
ENSG00000100412	ACO2	22	0.710841	7.49015	4.92222	4.0741e-06	0.000649876	3.80681			ENSG00000025708	TYMP	22	-1.32298	5.89793	-6.39983	7.81e-09	1.24e-06	9.70402
ENSG00000164125	FAM198B	4	-1.04162	5.68859	-4.91719	4.15668e-06	0.000650896	3.89076			ENSG00000141576	RNF157	17	0.987253	4.71641	6.39935	7.83e-09	1.24e-06	9.82498
ENSG00000184313	MROH7	1	2.34982	-1.62569	4.91718	4.15676e-06	0.000650896	3.7804			ENSG00000166592	RRAD	16	-2.14528	2.68369	-6.38567	8.32e-09	1.3e-06	9.93485
ENSG00000115252	PDE1A	2	1.11918	2.96183	4.88811	4.66652e-06	0.000724075	3.97933			ENSG00000125844	RRBP1	20	-0.99382	7.00317	-6.38195	8.46e-09	1.31e-06	9.56395
ENSG00000163541	SUCLG1	2	0.595517	7.51954	4.87983	4.82245e-06	0.000741527	3.64719			ENSG00000174807	CD248	11	-1.43757	6.31584	-6.34355	1e-08	1.54e-06	9.42626
ENSG00000184922	FMNL1	17	-1.14748	4.11111	-4.87563	4.90361e-06	0.000747275	3.90083			ENSG00000100994	PYGB	20	-0.95786	6.19205	-6.33961	1.02e-08	1.55e-06	9.41053
ENSG00000259038	AL121820.2	14	2.16455	-1.06575	4.87131	4.98837e-06	0.000753465	3.66046			ENSG00000020577	SAMD4A	14	-1.62173	5.07001	-6.33821	1.03e-08	1.55e-06	9.53961
ENSG00000163833	FBXO40	3	2.25066	-2.09516	4.8541	5.34051e-06	0.00078337	3.50607			ENSG00000163734	CXCL3	4	-3.0792	2.24719	-6.32657	1.08e-08	1.62e-06	9.67719
ENSG00000124253	PCK1	20	1.73585	6.26557	4.85351	5.35296e-06	0.00078337	3.58108			ENSG00000101421	CHMP4B	20	-0.5955	6.78758	-6.32442	1.09e-08	1.62e-06	9.31938
ENSG00000185215	TNFAIP2	14	-1.36263	6.69698	-4.85323	5.35873e-06	0.00078337	3.58801			ENSG00000078070	MCCC1	3	0.944783	5.90676	6.32086	1.11e-08	1.63e-06	9.35069
ENSG00000146147	MLIP	6	2.18294	0.453442	4.85271	5.36995e-06	0.00078337	3.71559			ENSG00000198732	SMOC1	14	2.28184	3.7136	6.31623	1.13e-08	1.65e-06	9.57117
ENSG00000172340	SUCLG2	3	0.504227	6.05061	4.83276	5.81074e-06	0.000840488	3.51681			ENSG00000123684	LPGAT1	1	-0.95822	5.8441	-6.30463	1.19e-08	1.72e-06	9.28387
ENSG00000156467	UQCRB	8	0.606095	8.65489	4.81183	6.31108e-06	0.000898729	3.36652			ENSG00000136810	TXN	9	-1.09466	6.94093	-6.3	1.22e-08	1.73e-06	9.21246
ENSG00000163734	CXCL3	4	-2.39306	2.24719	-4.8103	6.34911e-06	0.000898729	3.654			ENSG00000013275	PSMC4	19	-0.70965	5.65589	-6.29924	1.22e-08	1.73e-06	9.27315
ENSG00000164258	NDUFS4	5	0.527362	6.2335	4.80941	6.37135e-06	0.000898729	3.42017			ENSG00000091986	CCDC80	3	-1.1335	8.31527	-6.29568	1.24e-08	1.75e-06	9.1607
ENSG00000043591	ADRB1	10	1.50821	3.36206	4.79881	6.64305e-06	0.000925179	3.63744			ENSG00000197956	S100A6	1	-1.60803	9.16239	-6.29145	1.26e-08	1.77e-06	9.12944
ENSG00000165028	NIPSNAP3B	9	1.12975	4.71254	4.79789	6.66727e-06	0.000925179	3.5033			ENSG00000130997	POLN	4	2.29571	2.7229	6.28793	1.28e-08	1.78e-06	9.52099
ENSG00000163050	COQ8A	1	0.900901	7.80456	4.78528	7.00616e-06	0.000964363	3.28277			ENSG00000169435	RASSF6	4	3.47893	-1.86321	6.27705	1.34e-08	1.85e-06	9.21553
ENSG00000091129	NRCAM	7	-4.02528	0.0423582	-4.76955	7.45269e-06	0.00101021	3.28435			ENSG00000100664	EIF5	14	-0.99424	6.59508	-6.27578	1.35e-08	1.85e-06	9.11757
ENSG00000110047	EHD1	11	-0.866105	6.4774	-4.76938	7.45762e-06	0.00101021	3.27383			ENSG00000110042	DTX4	11	-1.67002	4.23342	-6.27116	1.38e-08	1.87e-06	9.35795
ENSG00000152137	HSPB8	12	-1.0323	5.85579	-4.76423	7.60994e-06	0.00102273	3.29839			ENSG00000070404	FSTL3	19	-1.61435	6.66214	-6.26888	1.39e-08	1.87e-06	9.0928
ENSG00000156709	AIFM1	X	0.666065	5.1056	4.75944	7.75413e-06	0.00102684	3.32459			ENSG00000137274	BPHL	6	0.960469	5.55939	6.26605	1.41e-08	1.88e-06	9.14014
ENSG00000172901	LVRN	5	0.830757	5.2221	4.75922	7.76089e-06	0.00102684	3.31147			ENSG00000148344	PTGES	9	-2.00823	2.83547	-6.25828	1.46e-08	1.93e-06	9.39354
ENSG00000198408	OGA	10	0.664733	7.4151	4.75627	7.85104e-06	0.00102688	3.18066			ENSG00000142173	COL6A2	21	-1.20115	9.4602	-6.25067	1.51e-08	1.98e-06	8.94855
ENSG00000164093	PITX2	4	-3.61016	-1.7439	-4.75528	7.8815e-06	0.00102688	3.15179			ENSG00000167553	TUBA1C	12	-1.40165	6.14807	-6.24724	1.53e-08	2e-06	9.02987
ENSG00000187840	EIF4EBP1	8	0.777384	6.32831	4.7447	8.21497e-06	0.00105891	3.16973			ENSG00000166401	SERPINB8	18	-1.7579	2.73139	-6.24217	1.57e-08	2.02e-06	9.32988
ENSG00000117592	PRDX6	1	0.53691	9.64531	4.74155	8.31706e-06	0.00105891	3.09058			ENSG00000166033	HTRA1	10	-1.10063	7.61439	-6.2413	1.57e-08	2.02e-06	8.93892
ENSG00000158710	TAGLN2	1	-0.648671	7.92112	-4.74056	8.34905e-06	0.00105891	3.11579			ENSG00000183876	ARSI	5	-3.98965	-0.89592	-6.23851	1.59e-08	2.03e-06	9.14682
ENSG00000157551	KCNJ15	21	-2.15895	0.300325	-4.7394	8.38728e-06	0.00105891	3.29098			ENSG00000091129	NRCAM	7	-5.13154	0.042358	-6.23686	1.6e-08	2.03e-06	9.16558
ENSG00000235033	AL590999.1	6	1.91055	3.29916	4.73787	8.43753e-06	0.00105891	3.42242			ENSG00000182718	ANXA2	15	-0.84539	10.085	-6.22909	1.66e-08	2.08e-06	8.85083
ENSG00000204228	HSD17B8	6	0.65096	3.77905	4.7318	8.64031e-06	0.00107644	3.38062			ENSG00000168398	BDKRB2	14	-1.85274	3.16357	-6.22428	1.7e-08	2.11e-06	9.24335
ENSG00000127184	COX7C	5	0.518398	8.47717	4.72637	8.82533e-06	0.00109153	3.04748			ENSG00000154645	CHODL	21	2.90412	1.06555	6.21967	1.73e-08	2.14e-06	9.18986
ENSG00000171503	ETFDH	4	0.657658	5.51589	4.71584	9.1956e-06	0.00112633	3.11175			ENSG00000115252	PDE1A	2	1.55632	2.96183	6.21603	1.76e-08	2.16e-06	9.21317
ENSG00000005882	PDK2	17	0.792543	6.33044	4.71464	9.23872e-06	0.00112633	3.05953			ENSG00000185215	TNFAIP2	14	-1.77224	6.69698	-6.20797	1.82e-08	2.21e-06	8.83729
ENSG00000135447	PPP1R1A	12	0.768051	9.43172	4.71054	9.38767e-06	0.00113637	2.97748			ENSG00000163520	FBLN2	3	-1.00292	7.8884	-6.2075	1.83e-08	2.21e-06	8.78585
ENSG00000285906	AC083855.2	3	-2.47692	-2.3039	-4.70394	9.63253e-06	0.0011578	2.92478			ENSG00000250266	LINC01612	4	3.04964	-0.58083	6.20623	1.84e-08	2.21e-06	9.05726
ENSG00000150051	MKX	10	1.84065	1.48246	4.70112	9.73873e-06	0.00116238	3.28004			ENSG00000144278	GALNT13	2	-2.55004	0.29888	-6.19943	1.89e-08	2.26e-06	9.07689
ENSG00000135119	RNFT2	12	1.47892	1.19488	4.69502	9.97277e-06	0.00118205	3.24731			ENSG00000205277	MUC12	7	-3.34366	-2.00409	-6.18244	2.04e-08	2.42e-06	8.8416
ENSG00000144908	ALDH1L1	3	0.766942	7.74419	4.69278	1.00602e-05	0.00118419	2.93392			ENSG00000103966	EHD4	15	-1.14063	4.97579	-6.18063	2.05e-08	2.42e-06	8.86609
ENSG00000131477	RAMP2	17	0.633208	5.89471	4.68776	1.02585e-05	0.00119758	2.98227			ENSG00000034971	MYOC	1	-2.96572	3.37582	-6.1632	2.22e-08	2.59e-06	8.97832
ENSG00000103196	CRISPLD2	16	-1.46335	5.17245	-4.68637	1.03142e-05	0.00119758	3.11504			ENSG00000130592	LSP1	11	-1.17147	5.78867	-6.15543	2.29e-08	2.66e-06	8.66676
ENSG00000155926	SLA	8	-1.23882	2.95391	-4.68078	1.05408e-05	0.00121561	3.23099			ENSG00000103257	SLC7A5	16	-3.33692	1.42194	-6.14932	2.36e-08	2.72e-06	8.916
ENSG00000143546	S100A8	1	-2.02324	4.88255	-4.67678	1.0706e-05	0.00122142	3.10225			ENSG00000272848	AL135910.1	6	2.30553	0.563507	6.14616	2.39e-08	2.73e-06	8.86606
ENSG00000162511	LAPTM5	1	-1.04525	6.46371	-4.6761	1.07343e-05	0.00122142	2.91907			ENSG00000173267	SNCG	10	-2.24167	8.0764	-6.14515	2.4e-08	2.73e-06	8.52008
ENSG00000186081	KRT5	12	-2.66474	-0.419597	-4.66689	1.11251e-05	0.00125751	2.95536			ENSG00000237973	MTCO1P12	1	1.29284	6.25577	6.12976	2.57e-08	2.9e-06	8.52637
ENSG00000102445	RUBCNL	13	-1.81393	1.01968	-4.65114	1.18254e-05	0.00132005	3.05863			ENSG00000138678	GPAT3	4	2.39296	3.61505	6.12321	2.64e-08	2.97e-06	8.80977
ENSG00000090382	LYZ	12	-1.80797	4.25684	-4.64845	1.19492e-05	0.00132005	3.06639			ENSG00000081041	CXCL2	4	-1.72085	7.32104	-6.10999	2.8e-08	3.12e-06	8.38723
ENSG00000169599	NFU1	2	0.518606	5.7493	4.64787	1.19762e-05	0.00132005	2.84882			ENSG00000197461	PDGFA	7	-1.21172	2.7709	-6.10188	2.9e-08	3.19e-06	8.74071
ENSG00000071054	MAP4K4	2	-0.506319	6.0537	-4.64762	1.19878e-05	0.00132005	2.83134			ENSG00000188643	S100A16	1	-0.90337	6.31228	-6.10097	2.91e-08	3.19e-06	8.38288
ENSG00000084710	EFR3B	2	1.99959	0.356502	4.64175	1.22632e-05	0.00134172	3.01579			ENSG00000267607	AC011511.5	19	-2.37782	2.58097	-6.10092	2.91e-08	3.19e-06	8.74184
ENSG00000073146	MOV10L1	22	1.63763	1.05351	4.64002	1.23459e-05	0.00134217	3.04421			ENSG00000166183	ASPG	14	2.99372	2.11083	6.09505	2.99e-08	3.25e-06	8.71331
ENSG00000039537	C6	5	1.49781	5.07637	4.63391	1.26411e-05	0.00136556	2.83792			ENSG00000146232	NFKBIE	6	-1.75982	3.87002	-6.08931	3.06e-08	3.31e-06	8.63869
ENSG00000176894	PXMP2	12	1.39814	2.68582	4.62663	1.30015e-05	0.00139566	3.04035			ENSG00000103855	CD276	15	-1.13462	4.98564	-6.08654	3.1e-08	3.33e-06	8.44416
ENSG00000262995	AC137056.1	16	1.85254	-0.748083	4.60338	1.42218e-05	0.00151711	2.78198			ENSG00000135119	RNFT2	12	2.04564	1.19487	6.07776	3.22e-08	3.44e-06	8.625
ENSG00000100181	TPTEP1	22	1.48825	3.14088	4.5947	1.47047e-05	0.00155889	2.926			ENSG00000149534	MS4A2	11	-3.16853	-2.12823	-6.07504	3.26e-08	3.46e-06	8.41269
ENSG00000224397	SMIM25	20	-1.93825	0.45759	-4.58693	1.51514e-05	0.00159632	2.80447			ENSG00000102317	RBM3	X	-0.65622	7.80109	-6.07341	3.28e-08	3.46e-06	8.21218
ENSG00000077150	NFKB2	10	-1.11243	6.06018	-4.58184	1.54507e-05	0.00161253	2.6071			ENSG00000135390	ATP5MC2	12	0.611777	7.18734	6.06702	3.38e-08	3.54e-06	8.20081
ENSG00000011422	PLAUR	19	-1.45753	5.34249	-4.58111	1.54942e-05	0.00161253	2.67992			ENSG00000122359	ANXA11	10	-0.74266	7.73265	-6.065	3.41e-08	3.54e-06	8.17933
ENSG00000163563	MNDA	1	-1.98619	2.2014	-4.57544	1.58349e-05	0.00162983	2.85376			ENSG00000248144	ADH1C	4	1.08637	4.97348	6.06406	3.42e-08	3.54e-06	8.37707
ENSG00000233585	AC231533.2	X	1.7985	-1.50095	4.57517	1.58514e-05	0.00162983	2.62154			ENSG00000142156	COL6A1	21	-0.90094	8.76816	-6.05967	3.49e-08	3.59e-06	8.13631
ENSG00000153071	DAB2	5	-0.766012	5.92585	-4.56925	1.62162e-05	0.00165735	2.55977			ENSG00000100448	CTSG	14	-3.23912	0.824752	-6.05826	3.51e-08	3.59e-06	8.52896
ENSG00000164687	FABP5	8	0.599345	7.43575	4.56749	1.63259e-05	0.00165863	2.47642			ENSG00000164687	FABP5	8	0.817785	7.43575	6.05599	3.54e-08	3.6e-06	8.14832
ENSG00000115919	KYNU	2	-2.09797	-0.169884	-4.55889	1.68729e-05	0.00170407	2.66155			ENSG00000124253	PCK1	20	2.31835	6.26557	6.03815	3.83e-08	3.87e-06	8.14362
ENSG00000113396	SLC27A6	5	2.5103	-2.10937	4.55586	1.707e-05	0.00170752	2.55903			ENSG00000188488	SERPINA5	14	-2.91829	0.307113	-6.01591	4.22e-08	4.24e-06	8.34941
ENSG00000162496	DHRS3	1	0.623076	8.11288	4.5553	1.71072e-05	0.00170752	2.41888			ENSG00000142669	SH3BGRL3	1	-1.02222	7.03044	-6.00842	4.36e-08	4.33e-06	7.95769
ENSG00000266964	FXYD1	19	1.64946	1.18575	4.54063	1.80953e-05	0.00179564	2.70433			ENSG00000184313	MROH7	1	3.05096	-1.62569	6.00805	4.36e-08	4.33e-06	8.17203
ENSG00000167969	ECI1	16	0.733093	6.04342	4.53722	1.83322e-05	0.00180864	2.42179			ENSG00000122176	FMOD	1	-1.04101	7.73116	-6.00607	4.4e-08	4.34e-06	7.92603
ENSG00000257335	MGAM	7	-2.55105	-1.17141	-4.53326	1.86121e-05	0.0018257	2.49526			ENSG00000168389	MFSD2A	1	-3.86695	1.30315	-6.00391	4.44e-08	4.36e-06	8.31696
ENSG00000198963	RORB	9	1.84756	1.70771	4.52812	1.89812e-05	0.00185127	2.69167			ENSG00000087245	MMP2	16	-1.1845	7.31081	-5.98732	4.78e-08	4.66e-06	7.85772
ENSG00000088766	CRLS1	20	0.554407	6.24796	4.52569	1.91579e-05	0.00185788	2.36564			ENSG00000134779	TPGS2	18	-0.93128	5.2896	-5.97702	4.99e-08	4.84e-06	7.94034
ENSG00000198734	F5	1	-2.48147	-1.41297	-4.51981	1.95932e-05	0.00188936	2.38468			ENSG00000162733	DDR2	1	-0.88674	7.55117	-5.97041	5.14e-08	4.96e-06	7.78171
ENSG00000073578	SDHA	5	0.569484	6.94439	4.51819	1.97141e-05	0.00189034	2.31053			ENSG00000178772	CPN2	3	3.3485	-1.65217	5.96641	5.23e-08	5.01e-06	8.00951
ENSG00000084674	APOB	2	-2.3471	1.91614	-4.51672	1.98254e-05	0.00189039	2.62562			ENSG00000110427	KIAA1549L	11	-2.9133	-2.39274	-5.96335	5.3e-08	5.05e-06	7.96819
ENSG00000141480	ARRB2	17	-0.852471	4.85399	-4.50978	2.03569e-05	0.00193028	2.44591			ENSG00000010278	CD9	12	-1.45736	4.67671	-5.96196	5.33e-08	5.05e-06	7.98041
ENSG00000168237	GLYCTK	3	1.38265	4.21824	4.50789	2.05037e-05	0.00193346	2.51726			ENSG00000152137	HSPB8	12	-1.30966	5.85579	-5.96076	5.36e-08	5.05e-06	7.83151
ENSG00000103257	SLC7A5	16	-2.50553	1.42194	-4.49173	2.18046e-05	0.00204484	2.50871			ENSG00000081721	DUSP12	1	-0.75037	3.08827	-5.95982	5.38e-08	5.05e-06	8.13378
ENSG00000143549	TPM3	1	-0.569443	6.97292	-4.48952	2.19882e-05	0.00205079	2.21029			ENSG00000149212	SESN3	11	0.982578	4.94408	5.95854	5.41e-08	5.05e-06	7.90287
ENSG00000142634	EFHD2	1	-0.796398	5.62303	-4.48455	2.24079e-05	0.00206672	2.28703			ENSG00000272273	IER3-AS1	6	-2.47264	1.71931	-5.95488	5.5e-08	5.09e-06	8.13337
ENSG00000144199	FAHD2B	2	0.644064	4.12667	4.48331	2.25134e-05	0.00206672	2.44554			ENSG00000140479	PCSK6	15	2.4205	2.44496	5.95384	5.52e-08	5.09e-06	8.13577
ENSG00000065717	TLE2	19	-0.744807	4.93318	-4.48321	2.25222e-05	0.00206672	2.36399			ENSG00000167552	TUBA1A	12	-0.83034	7.16706	-5.93939	5.88e-08	5.39e-06	7.66033
ENSG00000213994	AL157395.1	10	1.9546	-1.67353	4.47507	2.32285e-05	0.00210656	2.28152			ENSG00000105989	WNT2	7	-3.43541	-0.9709	-5.93582	5.97e-08	5.45e-06	7.92664
ENSG00000166501	PRKCB	16	-1.4377	1.58714	-4.47461	2.32692e-05	0.00210656	2.48639			ENSG00000164120	HPGD	4	-2.57077	0.603784	-5.92709	6.2e-08	5.62e-06	7.99447
ENSG00000096080	MRPS18A	6	0.476736	4.89569	4.47396	2.33267e-05	0.00210656	2.30055			ENSG00000198963	RORB	9	2.65857	1.70771	5.92603	6.23e-08	5.62e-06	8.01899
ENSG00000131979	GCH1	14	-1.24401	3.22894	-4.47068	2.36186e-05	0.00212169	2.48627			ENSG00000131196	NFATC1	18	-1.22293	4.92125	-5.92449	6.27e-08	5.63e-06	7.77596
ENSG00000140740	UQCRC2	16	0.625867	7.23956	4.46544	2.40929e-05	0.00215298	2.10973			ENSG00000248323	LUCAT1	5	-3.0749	2.53356	-5.92004	6.39e-08	5.71e-06	7.99681
ENSG00000213654	GPSM3	6	-0.842266	3.84239	-4.46229	2.43819e-05	0.00216745	2.39216			ENSG00000170624	SGCD	5	-0.99403	2.82176	-5.9177	6.46e-08	5.74e-06	7.97093
ENSG00000167136	ENDOG	9	0.818844	4.4464	4.45779	2.48013e-05	0.00219331	2.30486			ENSG00000136425	CIB2	15	1.16121	4.75455	5.90865	6.71e-08	5.92e-06	7.72693
ENSG00000126778	SIX1	14	2.12215	2.59109	4.45275	2.52789e-05	0.00222402	2.43426			ENSG00000164125	FAM198B	4	-1.27017	5.68859	-5.90793	6.73e-08	5.92e-06	7.62534
ENSG00000167553	TUBA1C	12	-0.985877	6.14807	-4.45117	2.54304e-05	0.00222588	2.12474			ENSG00000154175	ABI3BP	3	-1.52033	4.06644	-5.89965	6.98e-08	6.11e-06	7.79672
ENSG00000162706	CADM3	1	-1.70721	3.43712	-4.44917	2.56233e-05	0.00223132	2.41365			ENSG00000120910	PPP3CC	8	-0.70347	4.49125	-5.89404	7.15e-08	6.23e-06	7.69473
ENSG00000128340	RAC2	22	-1.47368	2.42049	-4.44543	2.59891e-05	0.00225168	2.40884			ENSG00000171621	SPSB1	1	-1.37196	6.20877	-5.88254	7.51e-08	6.51e-06	7.46492
ENSG00000168394	TAP1	6	-0.716063	5.54585	-4.43702	2.68275e-05	0.00228893	2.11145			ENSG00000184743	ATL3	11	-0.74337	6.65454	-5.87816	7.66e-08	6.6e-06	7.41543
ENSG00000129596	CDO1	5	0.670747	6.61572	4.43633	2.68978e-05	0.00228893	2.02659			ENSG00000206120	EGFEM1P	3	2.47353	0.469695	5.87709	7.69e-08	6.6e-06	7.78299
ENSG00000140749	IGSF6	16	-1.55001	1.71584	-4.43593	2.69384e-05	0.00228893	2.35328			ENSG00000100412	ACO2	22	0.871407	7.49015	5.86943	7.95e-08	6.78e-06	7.35588
ENSG00000270964	AC016355.1	15	1.6922	-1.49129	4.4357	2.69622e-05	0.00228893	2.17508			ENSG00000159713	TPPP3	16	-1.32531	5.37857	-5.86625	8.06e-08	6.84e-06	7.4538
ENSG00000188643	S100A16	1	-0.645168	6.31228	-4.43357	2.71793e-05	0.00228893	2.03935			ENSG00000007237	GAS7	17	-1.55932	4.14975	-5.865	8.1e-08	6.85e-06	7.64617
ENSG00000091704	CPA1	7	1.33796	1.88114	4.43314	2.72236e-05	0.00228893	2.3625			ENSG00000136048	DRAM1	12	-1.02267	3.59277	-5.84846	8.7e-08	7.32e-06	7.64453
ENSG00000134020	PEBP4	8	1.89476	0.267046	4.42934	2.76169e-05	0.0023092	2.31305			ENSG00000102802	MEDAG	13	-1.91157	6.22044	-5.82683	9.55e-08	7.99e-06	7.24713
ENSG00000146112	PPP1R18	6	-0.791085	5.64156	-4.42821	2.77352e-05	0.0023092	2.07325			ENSG00000151276	MAGI1	3	-0.86235	4.89031	-5.8239	9.67e-08	8.03e-06	7.34299
ENSG00000131730	CKMT2	5	1.51378	4.03086	4.42654	2.79105e-05	0.00231251	2.23865			ENSG00000131097	HIGD1B	17	2.24359	2.77306	5.82327	9.7e-08	8.03e-06	7.59439
ENSG00000152484	USP12	13	-0.666233	4.91008	-4.42036	2.85684e-05	0.00235558	2.13119			ENSG00000102554	KLF5	13	-2.20441	1.98775	-5.8188	9.88e-08	8.15e-06	7.5852
ENSG00000197249	SERPINA1	14	-1.71263	2.38585	-4.41165	2.95219e-05	0.0024225	2.2934			ENSG00000105355	PLIN3	19	-0.93906	4.59872	-5.80944	1.03e-07	8.42e-06	7.33924
ENSG00000095203	EPB41L4B	9	0.753351	5.88534	4.40902	2.98148e-05	0.00243048	1.96589			ENSG00000101405	OXT	20	-3.37404	-0.0469	-5.80902	1.03e-07	8.42e-06	7.49446
ENSG00000124831	LRRFIP1	2	-0.651813	5.67428	-4.40823	2.9904e-05	0.00243048	2.00179			ENSG00000092607	TBX15	1	-2.14145	2.55862	-5.80631	1.04e-07	8.47e-06	7.51527
ENSG00000125965	GDF5	20	1.75026	1.8762	4.3862	3.24859e-05	0.00262781	2.20654			ENSG00000163815	CLEC3B	3	-1.22182	5.36301	-5.80296	1.06e-07	8.56e-06	7.18932
ENSG00000198431	TXNRD1	12	-1.05871	5.1465	-4.3839	3.27674e-05	0.00263808	1.96703			ENSG00000142686	C1orf216	1	-0.87415	3.80729	-5.79562	1.09e-07	8.79e-06	7.39069
ENSG00000166816	LDHD	16	1.36561	5.56102	4.37392	3.4016e-05	0.00272575	1.87608			ENSG00000198734	F5	1	-3.16683	-1.41297	-5.78008	1.17e-07	9.35e-06	7.27119
ENSG00000119699	TGFB3	14	-0.910211	3.97864	-4.36882	3.46725e-05	0.0027555	2.06536			ENSG00000123243	ITIH5	10	-1.23408	8.36115	-5.77372	1.2e-07	9.56e-06	6.93467
ENSG00000169908	TM4SF1	3	-1.17676	8.73509	-4.36853	3.47102e-05	0.0027555	1.73949			ENSG00000285906	AC083855.2	3	-3.05371	-2.3039	-5.77266	1.2e-07	9.56e-06	7.20414
ENSG00000135744	AGT	1	1.33365	3.55908	4.36567	3.50837e-05	0.00277226	2.0729			ENSG00000161011	SQSTM1	5	-0.72415	8.82099	-5.76942	1.22e-07	9.59e-06	6.90931
ENSG00000167107	ACSF2	17	0.798111	6.14136	4.36184	3.55897e-05	0.00279929	1.77907			ENSG00000198142	SOWAHC	2	-1.07051	2.91223	-5.76898	1.22e-07	9.59e-06	7.36195
ENSG00000166126	AMN	14	1.42594	2.20224	4.35355	3.67109e-05	0.00287423	2.09617			ENSG00000206145	P2RX6P	22	-3.75021	-0.91181	-5.7688	1.22e-07	9.59e-06	7.27114
ENSG00000169100	SLC25A6	X	0.404793	9.14802	4.3413	3.84295e-05	0.00298957	1.6302			ENSG00000169429	CXCL8	4	-3.063	4.27301	-5.76459	1.25e-07	9.72e-06	7.29424
ENSG00000147155	EBP	X	1.13489	4.25192	4.34036	3.85646e-05	0.00298957	1.92969			ENSG00000118503	TNFAIP3	6	-2.02881	5.37494	-5.75905	1.28e-07	9.9e-06	7.09221
ENSG00000147168	IL2RG	X	-1.25751	1.36283	-4.33935	3.87096e-05	0.00298957	2.02553			ENSG00000153071	DAB2	5	-0.98083	5.92585	-5.75329	1.31e-07	1.01e-05	6.9445
ENSG00000189043	NDUFA4	7	0.499787	7.68536	4.33311	3.96222e-05	0.00304627	1.6269			ENSG00000005249	PRKAR2B	7	1.12477	8.95317	5.73887	1.39e-07	1.07e-05	6.78026
ENSG00000176788	BASP1	5	-1.13453	3.12883	-4.32935	4.01801e-05	0.00307531	2.00513			ENSG00000166923	GREM1	15	3.77172	1.42862	5.73706	1.4e-07	1.07e-05	7.24427
ENSG00000104332	SFRP1	8	0.803269	6.99512	4.32807	4.03724e-05	0.00307623	1.62358			ENSG00000087266	SH3BP2	4	-0.88543	4.47894	-5.73666	1.4e-07	1.07e-05	7.05469
ENSG00000171867	PRNP	20	-0.616912	6.75583	-4.32609	4.06714e-05	0.00308524	1.63226			ENSG00000145824	CXCL14	5	-1.528	7.29465	-5.73417	1.42e-07	1.08e-05	6.7978
ENSG00000100453	GZMB	14	-1.38869	0.629167	-4.32204	4.12891e-05	0.00311144	1.9334			ENSG00000234840	LINC01239	9	-2.51528	0.243124	-5.70963	1.58e-07	1.19e-05	7.12124
ENSG00000234688	AL049749.1	22	1.89858	-1.22491	4.32144	4.13814e-05	0.00311144	1.88836			ENSG00000188257	PLA2G2A	1	-3.21573	5.00597	-5.70937	1.58e-07	1.19e-05	6.95481
ENSG00000203747	FCGR3A	1	-1.53151	2.1677	-4.31443	4.24759e-05	0.00317973	1.96342			ENSG00000106483	SFRP4	7	-2.22531	4.60234	-5.70773	1.59e-07	1.19e-05	6.98192
ENSG00000108691	CCL2	17	-1.35609	7.99297	-4.31205	4.28524e-05	0.00318761	1.55424			ENSG00000091879	ANGPT2	8	-1.77648	2.38866	-5.70317	1.62e-07	1.2e-05	7.11065
ENSG00000125648	SLC25A23	19	0.495048	5.95424	4.31141	4.29547e-05	0.00318761	1.61534			ENSG00000213719	CLIC1	6	-0.81688	8.11425	-5.70218	1.63e-07	1.2e-05	6.64344
ENSG00000085265	FCN1	9	-1.5729	2.72513	-4.31003	4.31754e-05	0.00319012	1.94729			ENSG00000134013	LOXL2	8	-1.24404	4.57754	-5.70215	1.63e-07	1.2e-05	6.88901
ENSG00000135940	COX5B	2	0.739346	8.19253	4.30434	4.40985e-05	0.00324428	1.5141			ENSG00000131773	KHDRBS3	8	-1.08057	3.72002	-5.70063	1.64e-07	1.2e-05	7.00889
ENSG00000131174	COX7B	X	0.53895	6.99556	4.29993	4.48274e-05	0.00328375	1.52572			ENSG00000196954	CASP4	11	-0.88949	5.80332	-5.69238	1.7e-07	1.24e-05	6.6974
ENSG00000108518	PFN1	17	-0.42876	8.34548	-4.29793	4.51607e-05	0.00329403	1.49146			ENSG00000171303	KCNK3	2	3.24337	-0.04255	5.6846	1.75e-07	1.28e-05	6.98871
ENSG00000147454	SLC25A37	8	-0.66078	5.09988	-4.28465	4.74392e-05	0.00343332	1.62006			ENSG00000125733	TRIP10	19	-0.84284	7.24263	-5.67749	1.81e-07	1.31e-05	6.55994
ENSG00000162747	FCGR3B	1	-1.93431	1.46088	-4.28446	4.74726e-05	0.00343332	1.85159			ENSG00000039537	C6	5	2.19805	5.07637	5.67004	1.87e-07	1.35e-05	6.76227
ENSG00000112096	SOD2	6	-1.07222	8.85829	-4.2812	4.80493e-05	0.00345475	1.42665			ENSG00000179562	GCC1	7	-0.81162	3.52491	-5.66608	1.9e-07	1.37e-05	6.88748
ENSG00000162755	KLHDC9	1	1.4222	1.17672	4.28037	4.81975e-05	0.00345475	1.83671			ENSG00000112378	PERP	6	-0.94957	4.84865	-5.66454	1.91e-07	1.37e-05	6.67621
ENSG00000130876	SLC7A10	19	0.791726	6.19057	4.27937	4.83762e-05	0.00345475	1.48383			ENSG00000261399	AL031710.1	16	2.42096	1.07123	5.65944	1.95e-07	1.39e-05	6.93959
ENSG00000146066	HIGD2A	5	0.41928	6.8278	4.27778	4.86614e-05	0.00346063	1.45191			ENSG00000179918	SEPHS2	16	-0.77584	5.12755	-5.65033	2.03e-07	1.44e-05	6.59313
ENSG00000245060	LINC00847	5	1.1132	3.75462	4.27211	4.96936e-05	0.00351938	1.73991			ENSG00000163833	FBXO40	3	2.73572	-2.09516	5.64375	2.09e-07	1.48e-05	6.73182
ENSG00000122873	CISD1	10	0.594632	4.0781	4.27011	5.00619e-05	0.00353081	1.69585			ENSG00000139910	NOVA1	14	-1.27063	4.63365	-5.63903	2.13e-07	1.5e-05	6.61499
ENSG00000147684	NDUFB9	8	0.680206	7.72514	4.26419	5.117e-05	0.00357942	1.38375			ENSG00000162390	ACOT11	1	2.9344	-0.01575	5.63718	2.14e-07	1.51e-05	6.80797
ENSG00000178789	CD300LB	17	-2.10032	-0.128158	-4.26419	5.11706e-05	0.00357942	1.71455			ENSG00000071054	MAP4K4	2	-0.62568	6.0537	-5.62613	2.25e-07	1.57e-05	6.40152
ENSG00000213619	NDUFS3	11	0.570917	6.19516	4.25957	5.20509e-05	0.00362614	1.41687			ENSG00000099957	P2RX6	22	-3.2178	1.39096	-5.6216	2.29e-07	1.6e-05	6.79081
ENSG00000115590	IL1R2	2	-2.17391	0.965268	-4.25699	5.25493e-05	0.00364598	1.74177			ENSG00000174697	LEP	7	-1.74834	8.75058	-5.6171	2.33e-07	1.62e-05	6.27899
ENSG00000140459	CYP11A1	15	1.19595	1.45101	4.25481	5.29738e-05	0.00365682	1.75875			ENSG00000169851	PCDH7	4	-2.21152	0.373385	-5.61364	2.37e-07	1.64e-05	6.74538
ENSG00000100985	MMP9	20	-2.73152	2.6978	-4.25158	5.36083e-05	0.00365682	1.75461			ENSG00000240990	HOXA11-AS	7	-3.84537	-1.21642	-5.60406	2.47e-07	1.69e-05	6.61327
ENSG00000138795	LEF1	4	-2.07771	-1.72148	-4.25118	5.36877e-05	0.00365682	1.55664			ENSG00000093167	LRRFIP2	3	-0.61015	5.1025	-5.60368	2.47e-07	1.69e-05	6.39552
ENSG00000110934	BIN2	12	-2.04978	0.977644	-4.25047	5.38283e-05	0.00365682	1.72421			ENSG00000196182	STK40	1	-0.92167	6.16014	-5.60289	2.48e-07	1.69e-05	6.29584
ENSG00000204219	TCEA3	1	0.70824	5.08175	4.24977	5.39671e-05	0.00365682	1.48729			ENSG00000243836	WDR86-AS1	7	2.10481	1.54681	5.6014	2.5e-07	1.7e-05	6.71003
ENSG00000121900	TMEM54	1	-1.19414	3.72426	-4.24965	5.3991e-05	0.00365682	1.7041			ENSG00000198804	MT-CO1	MT	1.02293	15.2765	5.59766	2.53e-07	1.72e-05	6.17399
ENSG00000113657	DPYSL3	5	-0.681332	5.41245	-4.24498	5.49289e-05	0.00368031	1.46429			ENSG00000152484	USP12	13	-0.85157	4.91007	-5.591	2.61e-07	1.76e-05	6.39065
ENSG00000205755	CRLF2	X	-2.44888	-1.41347	-4.24418	5.50914e-05	0.00368031	1.51998			ENSG00000206190	ATP10A	15	-2.02094	2.56077	-5.58126	2.72e-07	1.83e-05	6.61099
ENSG00000128383	APOBEC3A	22	-2.31826	0.347357	-4.24399	5.51286e-05	0.00368031	1.66983			ENSG00000235750	KIAA0040	1	-1.37805	5.89258	-5.57124	2.83e-07	1.89e-05	6.20148
ENSG00000239998	LILRA2	19	-2.03674	0.0562767	-4.2428	5.53712e-05	0.00368031	1.64631			ENSG00000116132	PRRX1	1	-0.99743	5.21636	-5.57116	2.84e-07	1.89e-05	6.25248
ENSG00000068976	PYGM	11	0.870075	4.7445	4.24258	5.5416e-05	0.00368031	1.4895			ENSG00000077150	NFKB2	10	-1.37316	6.06018	-5.56741	2.88e-07	1.89e-05	6.17607
ENSG00000078098	FAP	2	-1.22912	1.9488	-4.2396	5.60274e-05	0.0037065	1.71014			ENSG00000123136	DDX39A	19	-0.92054	5.03866	-5.56699	2.89e-07	1.89e-05	6.2672
ENSG00000124102	PI3	20	-2.44883	-1.80925	-4.23238	5.75361e-05	0.00379161	1.51538			ENSG00000196917	HCAR1	12	1.01128	3.86342	5.56674	2.89e-07	1.89e-05	6.42956
ENSG00000106483	SFRP4	7	-1.6623	4.60234	-4.2286	5.83432e-05	0.00383001	1.56837			ENSG00000123130	ACOT9	X	-0.58699	4.99094	-5.56534	2.91e-07	1.89e-05	6.25345
ENSG00000104312	RIPK2	8	-0.892736	3.37567	-4.22634	5.883e-05	0.00384717	1.64318			ENSG00000172985	SH3RF3	2	-1.14241	3.6615	-5.56507	2.91e-07	1.89e-05	6.46661
ENSG00000136810	TXN	9	-0.718459	6.94094	-4.21109	6.22183e-05	0.00405321	1.2245			ENSG00000264522	OTUD7B	1	-0.74874	5.05697	-5.56488	2.91e-07	1.89e-05	6.23756
ENSG00000176834	VSIG10	12	0.538817	4.04643	4.20894	6.271e-05	0.00406604	1.48822			ENSG00000166913	YWHAB	20	-0.54255	7.38338	-5.56424	2.92e-07	1.89e-05	6.08901
ENSG00000168389	MFSD2A	1	-2.80994	1.30315	-4.20748	6.30476e-05	0.00406604	1.56987			ENSG00000132475	H3F3B	17	-0.61557	8.79073	-5.56325	2.93e-07	1.9e-05	6.05547
ENSG00000161243	FBXO27	19	0.677309	4.22651	4.20654	6.32648e-05	0.00406604	1.45554			ENSG00000143321	HDGF	1	-0.6345	6.98231	-5.55783	3e-07	1.93e-05	6.07363
ENSG00000168291	PDHB	3	0.46286	5.83868	4.20609	6.33681e-05	0.00406604	1.25305			ENSG00000126016	AMOT	X	-1.27617	3.02323	-5.55484	3.04e-07	1.95e-05	6.48409
ENSG00000075239	ACAT1	11	0.565838	7.29729	4.20333	6.40142e-05	0.00408684	1.17968			ENSG00000136235	GPNMB	7	-1.28604	5.75308	-5.547	3.14e-07	2.01e-05	6.11146
ENSG00000130475	FCHO1	19	-2.01705	-0.560735	-4.20266	6.41712e-05	0.00408684	1.48987			ENSG00000176170	SPHK1	17	-2.23508	4.55488	-5.5385	3.25e-07	2.07e-05	6.28691
ENSG00000081041	CXCL2	4	-1.16187	7.32104	-4.19168	6.68018e-05	0.00423856	1.15122			ENSG00000231426	FILNC1	6	2.86667	-0.74537	5.52638	3.42e-07	2.17e-05	6.35174
ENSG00000124882	EREG	4	-2.73912	-1.06617	-4.19028	6.71448e-05	0.00424455	1.40624			ENSG00000169908	TM4SF1	3	-1.5184	8.73509	-5.51964	3.52e-07	2.23e-05	5.88086
ENSG00000069974	RAB27A	15	-0.919136	3.46961	-4.18806	6.76945e-05	0.0042635	1.50769			ENSG00000159884	CCDC107	9	-1.1646	6.70746	-5.5043	3.76e-07	2.37e-05	5.86294
ENSG00000182118	FAM89A	1	0.550156	6.57315	4.18221	6.91557e-05	0.00433306	1.12551			ENSG00000170876	TMEM43	3	-0.97587	5.47802	-5.50299	3.78e-07	2.37e-05	5.94126
ENSG00000076662	ICAM3	19	0.622452	5.05609	4.18005	6.97051e-05	0.00433306	1.2299			ENSG00000082781	ITGB5	3	-0.77355	7.04462	-5.49898	3.84e-07	2.4e-05	5.82961
ENSG00000128342	LIF	22	-3.10285	2.16477	-4.17829	7.01527e-05	0.00433306	1.50856			ENSG00000151176	PLBD2	12	-0.91314	5.19543	-5.49595	3.89e-07	2.42e-05	5.94941
ENSG00000101680	LAMA1	18	-1.84336	-0.142421	-4.17745	7.03687e-05	0.00433306	1.44345			ENSG00000110218	PANX1	11	-1.51142	3.70105	-5.48782	4.02e-07	2.5e-05	6.16395
ENSG00000206120	EGFEM1P	3	1.63029	0.469695	4.17726	7.0417e-05	0.00433306	1.4907			ENSG00000184584	TMEM173	5	-0.90973	5.19884	-5.47295	4.28e-07	2.65e-05	5.857
ENSG00000166902	MRPL16	11	0.409119	5.14512	4.17573	7.08135e-05	0.00433306	1.21851			ENSG00000133477	FAM83F	22	-1.96536	0.964341	-5.47187	4.3e-07	2.65e-05	6.19742
ENSG00000169021	UQCRFS1	19	0.519064	6.96216	4.17566	7.08296e-05	0.00433306	1.09246			ENSG00000111711	GOLT1B	12	-0.7125	4.56298	-5.46947	4.35e-07	2.67e-05	5.92699
ENSG00000231426	FILNC1	6	2.01498	-0.745366	4.17566	7.08298e-05	0.00433306	1.43778			ENSG00000173559	NABP1	2	-1.68269	5.48785	-5.46459	4.44e-07	2.71e-05	5.82578
ENSG00000163464	CXCR1	2	-2.57597	0.174614	-4.17182	7.18296e-05	0.00436703	1.43737			ENSG00000143549	TPM3	1	-0.70796	6.97292	-5.46048	4.51e-07	2.75e-05	5.67761
ENSG00000138796	HADH	4	0.588377	7.91418	4.17137	7.19478e-05	0.00436703	1.05523			ENSG00000103187	COTL1	16	-1.15278	5.98891	-5.45645	4.59e-07	2.79e-05	5.72955
ENSG00000135094	SDS	12	-2.71617	0.970734	-4.17059	7.21527e-05	0.00436703	1.45701			ENSG00000167157	PRRX2	9	-1.95278	2.602	-5.45188	4.68e-07	2.83e-05	6.09997
ENSG00000067057	PFKP	10	-1.17609	3.73691	-4.16815	7.27975e-05	0.00439049	1.42193			ENSG00000142583	SLC2A5	1	-2.49843	2.27464	-5.44369	4.84e-07	2.92e-05	6.08234
ENSG00000065911	MTHFD2	2	-0.984446	4.07108	-4.16053	7.48489e-05	0.00446803	1.36081			ENSG00000221818	EBF2	8	1.28594	4.03506	5.43694	4.98e-07	2.99e-05	5.90829
ENSG00000216921	AC131097.2	2	2.31089	0.0119735	4.16048	7.48635e-05	0.00446803	1.40593			ENSG00000178826	TMEM139	7	-2.66312	0.362368	-5.42421	5.25e-07	3.14e-05	5.99656
ENSG00000141639	MAPK4	18	2.07595	-1.91729	4.1603	7.49104e-05	0.00446803	1.31139			ENSG00000118156	ZNF541	19	-2.27954	0.798732	-5.42348	5.27e-07	3.14e-05	6.00336
ENSG00000066027	PPP2R5A	1	0.629047	6.89703	4.1595	7.51304e-05	0.00446803	1.03772			ENSG00000171867	PRNP	20	-0.78892	6.75583	-5.41638	5.43e-07	3.23e-05	5.50665
ENSG00000107960	STN1	10	0.547309	4.16739	4.15685	7.58574e-05	0.00449561	1.30016			ENSG00000138029	HADHB	2	0.764301	7.23129	5.4147	5.46e-07	3.24e-05	5.48136
ENSG00000160255	ITGB2	21	-1.29448	4.29816	-4.15183	7.72586e-05	0.0045628	1.29482			ENSG00000196878	LAMB3	1	-2.03174	4.48164	-5.41038	5.56e-07	3.29e-05	5.73348
ENSG00000248323	LUCAT1	5	-2.24373	2.53356	-4.14574	7.89881e-05	0.00464215	1.40627			ENSG00000261279	ULK4P1	15	2.3872	-1.89734	5.40219	5.76e-07	3.39e-05	5.80591
ENSG00000261572	AC097639.1	3	1.83896	-0.698959	4.1446	7.9316e-05	0.00464215	1.31876			ENSG00000154096	THY1	11	-1.06306	6.07388	-5.39935	5.82e-07	3.42e-05	5.47342
ENSG00000181649	PHLDA2	11	-2.30217	0.650964	-4.14425	7.94181e-05	0.00464215	1.36666			ENSG00000175727	MLXIP	12	-0.86632	6.06164	-5.39642	5.9e-07	3.45e-05	5.46213
ENSG00000173267	SNCG	10	-1.48769	8.0764	-4.14243	7.99452e-05	0.00465191	0.963098			ENSG00000164619	BMPER	7	1.87514	2.83356	5.3921	6e-07	3.5e-05	5.85263
ENSG00000110841	PPFIBP1	12	-0.668597	4.5677	-4.14134	8.02612e-05	0.00465191	1.19993			ENSG00000101347	SAMHD1	20	-1.03777	6.1852	-5.38561	6.17e-07	3.58e-05	5.40893
ENSG00000221818	EBF2	8	0.883595	4.03506	4.14041	8.05329e-05	0.00465191	1.23334			ENSG00000104856	RELB	19	-1.68139	4.83281	-5.38311	6.23e-07	3.59e-05	5.59531
ENSG00000137720	C11orf1	11	0.784425	3.82429	4.13992	8.06753e-05	0.00465191	1.26713			ENSG00000162706	CADM3	1	-2.0461	3.43712	-5.38305	6.23e-07	3.59e-05	5.7874
ENSG00000126759	CFP	X	-1.61733	1.70884	-4.13783	8.12925e-05	0.00466116	1.37737			ENSG00000104825	NFKBIB	19	-0.95443	4.84113	-5.37974	6.32e-07	3.63e-05	5.52828
ENSG00000084070	SMAP2	1	-0.655961	4.75034	-4.13752	8.13819e-05	0.00466116	1.15753			ENSG00000137393	RNF144B	6	-1.0406	3.17589	-5.37655	6.4e-07	3.65e-05	5.75953
ENSG00000171051	FPR1	19	-1.65767	2.53477	-4.13289	8.27614e-05	0.00472432	1.35753			ENSG00000177359	AC024940.1	12	3.0548	0.30667	5.37585	6.42e-07	3.65e-05	5.82099
ENSG00000238099	LINC01625	6	1.65027	-0.858774	4.12966	8.37392e-05	0.00476006	1.25978			ENSG00000196072	BLOC1S2	10	-0.78807	4.28603	-5.37555	6.43e-07	3.65e-05	5.60589
ENSG00000143333	RGS16	1	-1.0504	5.20906	-4.12898	8.39453e-05	0.00476006	1.07212			ENSG00000099204	ABLIM1	10	-0.66453	6.76026	-5.3753	6.44e-07	3.65e-05	5.33789
ENSG00000161921	CXCL16	17	-0.853969	4.09562	-4.12798	8.42494e-05	0.00476148	1.20983			ENSG00000269887	AL391001.1	1	2.14378	0.443517	5.37439	6.46e-07	3.65e-05	5.80584
ENSG00000102879	CORO1A	16	-1.1189	3.90441	-4.12552	8.50043e-05	0.0047883	1.23731			ENSG00000084674	APOB	2	-2.77588	1.91613	-5.37206	6.52e-07	3.67e-05	5.81013
ENSG00000006007	GDE1	16	0.485327	6.19968	4.12049	8.6568e-05	0.00485181	0.937134			ENSG00000101000	PROCR	20	-1.50755	4.75581	-5.36329	6.77e-07	3.8e-05	5.5039
ENSG00000196639	HRH1	3	-1.35601	2.02303	-4.12007	8.67003e-05	0.00485181	1.32027			ENSG00000092009	CMA1	14	-2.9655	-0.56972	-5.35017	7.14e-07	3.98e-05	5.6887
ENSG00000120217	CD274	9	-1.86076	1.00871	-4.11484	8.83568e-05	0.00492835	1.28098			ENSG00000124731	TREM1	6	-2.31636	1.56685	-5.34985	7.15e-07	3.98e-05	5.72434
ENSG00000106258	CYP3A5	7	-2.28451	0.47962	-4.11106	8.95748e-05	0.00498001	1.24434			ENSG00000266524	GDF10	10	-2.80966	0.268774	-5.34969	7.16e-07	3.98e-05	5.719
ENSG00000156127	BATF	14	-2.08169	0.909983	-4.10823	9.04961e-05	0.0050149	1.2564			ENSG00000076662	ICAM3	19	0.845415	5.05609	5.34668	7.25e-07	4.02e-05	5.37168
ENSG00000120875	DUSP4	8	1.02797	5.39296	4.10726	9.08149e-05	0.00501628	0.954047			ENSG00000187151	ANGPTL5	11	-2.92339	-1.09739	-5.34554	7.28e-07	4.02e-05	5.64791
ENSG00000272273	IER3-AS1	6	-1.74769	1.71931	-4.10635	9.11137e-05	0.00501654	1.26987			ENSG00000187260	WDR86	7	2.0426	3.49631	5.344	7.33e-07	4.03e-05	5.63336
ENSG00000126785	RHOJ	14	-0.726518	4.11851	-4.09673	9.43345e-05	0.00515527	1.11154			ENSG00000003137	CYP26B1	2	-1.82532	3.22507	-5.34329	7.35e-07	4.03e-05	5.63064
ENSG00000166401	SERPINB8	18	-1.18509	2.73139	-4.09617	9.45258e-05	0.00515527	1.24233			ENSG00000223564	CYP4F32P	2	3.87507	-0.68179	5.34109	7.42e-07	4.05e-05	5.63724
ENSG00000131143	COX4I1	16	0.660379	9.47013	4.09613	9.45394e-05	0.00515527	0.770686			ENSG00000118402	ELOVL4	6	-2.39536	-1.78951	-5.341	7.42e-07	4.05e-05	5.59184
ENSG00000131242	RAB11FIP4	17	-1.93331	-0.702407	-4.09294	9.56352e-05	0.00519841	1.15607			ENSG00000145779	TNFAIP8	5	-0.98734	5.32471	-5.33691	7.55e-07	4.1e-05	5.29436
ENSG00000196547	MAN2A2	15	0.638418	6.13088	4.09169	9.60674e-05	0.00520533	0.837613			ENSG00000179954	SSC5D	19	-1.73644	2.69561	-5.33575	7.58e-07	4.11e-05	5.62634
ENSG00000140450	ARRDC4	15	-1.08137	5.24442	-4.09012	9.66142e-05	0.00521839	0.931791			ENSG00000114115	RBP1	3	1.05386	3.29324	5.33428	7.63e-07	4.12e-05	5.59099
ENSG00000143416	SELENBP1	1	0.502863	8.11539	4.0878	9.74253e-05	0.0052456	0.762266			ENSG00000267279	AC090409.1	18	-3.13044	-1.34705	-5.33091	7.74e-07	4.17e-05	5.58461
ENSG00000008283	CYB561	17	-0.827321	3.46669	-4.08683	9.77663e-05	0.0052474	1.16745			ENSG00000174600	CMKLR1	12	-1.41876	2.93289	-5.32942	7.79e-07	4.18e-05	5.59308
ENSG00000099985	OSM	22	-2.13407	0.504903	-4.08591	9.8091e-05	0.00524833	1.19159			ENSG00000104312	RIPK2	8	-1.12534	3.37567	-5.32783	7.84e-07	4.19e-05	5.55886
ENSG00000115956	PLEK	2	-1.035	3.38079	-4.07631	0.000101542	0.00537506	1.12402			ENSG00000168779	SHOX2	3	-3.03277	-1.68049	-5.32328	7.99e-07	4.25e-05	5.54003
ENSG00000169435	RASSF6	4	2.09507	-1.86321	4.07622	0.000101575	0.00537506	1.0817			ENSG00000186081	KRT5	12	-3.06308	-0.4196	-5.32292	8e-07	4.25e-05	5.57331
ENSG00000259129	LINC00648	14	1.86429	-2.06408	4.07561	0.000101801	0.00537506	1.03442			ENSG00000196666	FAM180B	11	-2.33528	0.162919	-5.32186	8.03e-07	4.26e-05	5.6092
ENSG00000107537	PHYH	10	0.522129	6.35124	4.07508	0.000101992	0.00537506	0.772017			ENSG00000086205	FOLH1	11	2.43501	-1.10784	5.32045	8.08e-07	4.27e-05	5.54734
ENSG00000101096	NFATC2	20	-1.40539	4.08987	-4.07497	0.000102034	0.00537506	1.1142			ENSG00000099869	IGF2-AS	11	2.32359	-1.57973	5.31435	8.29e-07	4.37e-05	5.5046
ENSG00000196189	SEMA4A	1	-1.33119	2.99937	-4.07107	0.000103475	0.0054342	1.14879			ENSG00000198899	MT-ATP6	MT	1.24024	13.9816	5.31128	8.39e-07	4.41e-05	5.00713
ENSG00000152270	PDE3B	11	0.735123	6.76068	4.06274	0.000106624	0.00558236	0.712131			ENSG00000005073	HOXA11	7	-3.79356	-1.21049	-5.30609	8.57e-07	4.49e-05	5.48578
ENSG00000119986	AVPI1	10	0.664967	5.43316	4.05807	0.000108424	0.00565927	0.780833			ENSG00000102007	PLP2	X	-0.95757	4.93938	-5.30429	8.64e-07	4.5e-05	5.22497
ENSG00000100292	HMOX1	22	-1.60843	6.54716	-4.05187	0.000110866	0.00576908	0.716986			ENSG00000168079	SCARA5	8	-1.92148	4.46977	-5.30402	8.65e-07	4.5e-05	5.31711
ENSG00000266094	RASSF5	1	-1.59461	2.14483	-4.04847	0.000112225	0.00582205	1.09226			ENSG00000121900	TMEM54	1	-1.48477	3.72426	-5.30315	8.68e-07	4.5e-05	5.43167
ENSG00000177133	LINC00982	1	1.40681	1.86593	4.04756	0.000112593	0.00582346	1.08695			ENSG00000145860	RNF145	5	-0.78216	4.94624	-5.30092	8.76e-07	4.53e-05	5.20201
ENSG00000059728	MXD1	2	-0.96365	3.75851	-4.03737	0.000116777	0.00601621	0.961269			ENSG00000139083	ETV6	12	-0.9423	4.11052	-5.2975	8.88e-07	4.58e-05	5.32971
ENSG00000178726	THBD	20	-1.00547	6.17227	-4.03678	0.000117025	0.00601621	0.662743			ENSG00000144908	ALDH1L1	3	0.888515	7.74419	5.29358	9.03e-07	4.63e-05	4.97973
ENSG00000152782	PANK1	10	1.49698	0.527686	4.02976	0.000120001	0.00615067	1.0285			ENSG00000183742	MACC1	7	-2.98427	-0.57598	-5.29336	9.04e-07	4.63e-05	5.46724
ENSG00000111906	HDDC2	6	0.45592	6.15494	4.02801	0.000120756	0.00617086	0.619616			ENSG00000129625	REEP5	5	-0.58839	7.04513	-5.28022	9.54e-07	4.87e-05	4.94298
ENSG00000117676	RPS6KA1	1	-1.2444	2.01119	-4.02275	0.000123046	0.0062691	1.01042			ENSG00000160789	LMNA	1	-1.17303	9.6403	-5.27928	9.58e-07	4.88e-05	4.89135
ENSG00000116991	SIPA1L2	1	-0.811376	3.68179	-4.02031	0.000124124	0.00629891	0.911932			ENSG00000153446	C16orf89	16	1.03518	4.35189	5.27639	9.69e-07	4.92e-05	5.23432
ENSG00000178860	MSC	8	-2.40685	3.35299	-4.01976	0.000124369	0.00629891	0.979264			ENSG00000160180	TFF3	21	2.80186	1.46174	5.2754	9.73e-07	4.92e-05	5.43728
ENSG00000072506	HSD17B10	X	0.456729	6.11164	4.01804	0.000125134	0.0063189	0.590152			ENSG00000148357	HMCN2	9	-2.60742	1.25575	-5.27522	9.74e-07	4.92e-05	5.4304
ENSG00000157600	TMEM164	X	1.06287	4.99135	4.01564	0.000126211	0.00635067	0.701237			ENSG00000108691	CCL2	17	-1.68912	7.99297	-5.2667	1.01e-06	5.08e-05	4.87185
ENSG00000246363	LINC02458	12	1.81563	-0.422308	4.01498	0.000126507	0.00635067	0.968588			ENSG00000112096	SOD2	6	-1.34634	8.85829	-5.26069	1.03e-06	5.19e-05	4.82963
ENSG00000091986	CCDC80	3	-0.708455	8.31527	-4.01132	0.000128171	0.00641533	0.504283			ENSG00000198840	MT-ND3	MT	1.1427	13.6803	5.25856	1.04e-06	5.21e-05	4.79575
ENSG00000111799	COL12A1	6	-0.875081	5.84559	-4.00947	0.000129021	0.00643895	0.622588			ENSG00000178381	ZFAND2A	7	-1.12247	4.30532	-5.25835	1.04e-06	5.21e-05	5.12854
ENSG00000267607	AC011511.5	19	-1.62394	2.58097	-4.00865	0.000129398	0.00643895	0.964766			ENSG00000140836	ZFHX3	16	-0.87063	4.20074	-5.25774	1.05e-06	5.21e-05	5.14137
ENSG00000112304	ACOT13	6	0.547895	5.23624	4.00711	0.00013011	0.00645557	0.637204			ENSG00000197712	FAM114A1	4	-0.63991	5.38883	-5.25704	1.05e-06	5.21e-05	4.95437
ENSG00000171777	RASGRP4	19	-1.18207	1.29598	-4.00593	0.000130658	0.00646396	0.953648			ENSG00000109819	PPARGC1A	4	2.21799	1.31825	5.25441	1.06e-06	5.25e-05	5.35526
ENSG00000078269	SYNJ2	6	-1.48257	2.02246	-4.00021	0.000133349	0.0065615	0.939569			ENSG00000177469	CAVIN1	17	-0.65143	9.68462	-5.24777	1.09e-06	5.36e-05	4.76464
ENSG00000163221	S100A12	1	-2.02863	0.658516	-4.0001	0.000133398	0.0065615	0.919032			ENSG00000108518	PFN1	17	-0.5356	8.34548	-5.24767	1.09e-06	5.36e-05	4.78474
ENSG00000166220	TBATA	10	2.68309	-2.42358	3.99914	0.000133857	0.00656516	0.808329			ENSG00000177133	LINC00982	1	1.96405	1.86593	5.24722	1.09e-06	5.36e-05	5.32152
ENSG00000152642	GPD1L	3	1.04677	6.0676	3.99761	0.000134585	0.00658193	0.515475			ENSG00000136238	RAC1	7	-0.53546	7.7032	-5.24192	1.12e-06	5.46e-05	4.7743
ENSG00000170421	KRT8	12	-2.90569	2.69709	-3.99629	0.000135221	0.00659413	0.925216			ENSG00000134802	SLC43A3	11	-1.27177	5.00936	-5.23857	1.13e-06	5.52e-05	4.95286
ENSG00000228863	AL121985.1	1	-2.02833	-2.43537	-3.99526	0.000135719	0.00659958	0.766596			ENSG00000164543	STK17A	7	-1.37987	4.24483	-5.23666	1.14e-06	5.55e-05	5.08062
ENSG00000162783	IER5	1	-1.3591	5.0935	-3.98541	0.000140555	0.0068153	0.616431			ENSG00000186469	GNG2	14	-0.8725	5.84654	-5.23497	1.15e-06	5.57e-05	4.82398
ENSG00000141295	SCRN2	17	0.701159	7.16172	3.98406	0.000141232	0.00682875	0.434117			ENSG00000084710	EFR3B	2	2.36658	0.356502	5.22639	1.19e-06	5.75e-05	5.24496
ENSG00000165948	IFI27L1	14	0.599925	4.15064	3.98113	0.000142706	0.00686732	0.713847			ENSG00000065911	MTHFD2	2	-1.23097	4.07108	-5.22549	1.19e-06	5.76e-05	5.0688
ENSG00000018280	SLC11A1	2	-1.47655	3.26677	-3.98075	0.000142899	0.00686732	0.839112			ENSG00000206560	ANKRD28	3	-0.93993	4.37097	-5.22445	1.2e-06	5.77e-05	4.98776
ENSG00000132481	TRIM47	17	-0.783876	3.99353	-3.98009	0.000143237	0.00686732	0.774348			ENSG00000170801	HTRA3	4	-1.59183	6.04359	-5.22008	1.22e-06	5.86e-05	4.75986
ENSG00000196954	CASP4	11	-0.612498	5.80332	-3.97216	0.000147323	0.0070374	0.475092			ENSG00000075223	SEMA3C	7	-1.55759	5.95702	-5.21891	1.23e-06	5.87e-05	4.76986
ENSG00000182481	KPNA2	17	-0.805838	4.34271	-3.97161	0.000147609	0.0070374	0.681479			ENSG00000084754	HADHA	2	0.576054	8.26866	5.21621	1.24e-06	5.92e-05	4.65766
ENSG00000151651	ADAM8	10	-1.43893	1.85423	-3.97015	0.000148375	0.00705421	0.843742			ENSG00000043591	ADRB1	10	1.77283	3.36206	5.21273	1.26e-06	5.97e-05	5.09654
ENSG00000166592	RRAD	16	-1.38871	2.68368	-3.96575	0.000150708	0.00714525	0.826073			ENSG00000186432	KPNA4	3	-0.54078	6.13	-5.21248	1.26e-06	5.97e-05	4.71296
ENSG00000121851	POLR3GL	1	0.39898	5.29291	3.96408	0.000151598	0.0071621	0.487104			ENSG00000072415	MPP5	14	-0.85787	3.74487	-5.207	1.29e-06	6.09e-05	5.0267
ENSG00000253276	CCDC71L	7	-1.1836	6.19826	-3.96352	0.000151903	0.0071621	0.429639			ENSG00000131504	DIAPH1	5	-1.04576	4.18061	-5.20649	1.29e-06	6.09e-05	4.96247
ENSG00000100503	NIN	14	-0.497302	4.13766	-3.95727	0.000155297	0.00727371	0.650833			ENSG00000197614	MFAP5	12	-1.54276	5.57942	-5.19963	1.33e-06	6.25e-05	4.71115
ENSG00000133315	MACROD1	11	1.08203	4.92083	3.95615	0.000155919	0.00727371	0.521252			ENSG00000105821	DNAJC2	7	-0.84768	4.33251	-5.19807	1.34e-06	6.27e-05	4.89267
ENSG00000075234	TTC38	22	0.639413	5.17188	3.9558	0.000156107	0.00727371	0.473144			ENSG00000173281	PPP1R3B	8	-0.91821	4.51793	-5.19296	1.36e-06	6.37e-05	4.84809
ENSG00000163814	CDCP1	3	-2.65286	-1.21162	-3.9553	0.000156386	0.00727371	0.704774			ENSG00000161203	AP2M1	3	-0.487	7.13819	-5.19282	1.37e-06	6.37e-05	4.59295
ENSG00000186074	CD300LF	17	-1.82309	-0.805273	-3.95502	0.000156539	0.00727371	0.737928			ENSG00000173744	AGFG1	2	-0.75499	5.92969	-5.18963	1.38e-06	6.43e-05	4.6417
ENSG00000141574	SECTM1	17	-1.31134	3.54226	-3.9545	0.000156827	0.00727371	0.740258			ENSG00000173692	PSMD1	2	-0.77082	6.37209	-5.18818	1.39e-06	6.44e-05	4.60207
ENSG00000117090	SLAMF1	1	-2.32939	0.107763	-3.95359	0.000157333	0.00727742	0.754425			ENSG00000122376	SHLD2	10	-0.59167	4.48065	-5.18799	1.39e-06	6.44e-05	4.81098
ENSG00000104856	RELB	19	-1.23791	4.83281	-3.95213	0.000158149	0.00729535	0.575841			ENSG00000173714	WFIKKN2	17	2.35533	-1.92079	5.18653	1.4e-06	6.46e-05	5.00539
ENSG00000136521	NDUFB5	3	0.472396	6.62908	3.9448	0.000162298	0.00746658	0.316438			ENSG00000010818	HIVEP2	6	-0.98514	4.81879	-5.18036	1.44e-06	6.61e-05	4.73868
ENSG00000081181	ARG2	14	0.949072	3.62757	3.94133	0.000164297	0.00752272	0.65803			ENSG00000049656	CLPTM1L	5	-0.6474	5.98473	-5.17863	1.45e-06	6.63e-05	4.58945
ENSG00000137752	CASP1	11	-0.507877	3.95291	-3.94115	0.0001644	0.00752272	0.617929			ENSG00000268205	AC005261.1	19	-0.80919	5.14606	-5.17832	1.45e-06	6.63e-05	4.67921
ENSG00000171033	PKIA	8	1.97441	0.360311	3.93882	0.000165762	0.00756478	0.730617			ENSG00000166825	ANPEP	15	-1.82711	4.51174	-5.17737	1.45e-06	6.64e-05	4.82561
ENSG00000091140	DLD	7	0.492774	6.58243	3.9359	0.000167478	0.00762271	0.291337			ENSG00000152207	CYSLTR2	13	2.58153	0.453971	5.17532	1.47e-06	6.68e-05	5.05073
ENSG00000127507	ADGRE2	19	-1.77422	0.742653	-3.93443	0.000168345	0.00764179	0.718921			ENSG00000197299	BLM	15	2.73697	-0.45216	5.16854	1.51e-06	6.85e-05	5.0025
ENSG00000155463	OXA1L	14	0.409243	6.2305	3.93276	0.000169337	0.00766643	0.298413			ENSG00000182195	LDOC1	X	0.693836	4.77923	5.16668	1.52e-06	6.88e-05	4.69696
ENSG00000128573	FOXP2	7	1.18653	2.71309	3.93122	0.00017026	0.00768785	0.700647			ENSG00000183049	CAMK1D	10	-1.05867	2.60998	-5.16318	1.54e-06	6.96e-05	4.9656
ENSG00000172137	CALB2	16	-0.769827	7.50431	-3.92321	0.000175133	0.00788701	0.230404			ENSG00000106976	DNM1	9	-1.53188	3.78223	-5.16244	1.55e-06	6.96e-05	4.82712
ENSG00000227456	LINC00310	21	1.73842	0.887888	3.92111	0.000176435	0.00792137	0.68716			ENSG00000002586	CD99	X	-0.56497	8.14472	-5.15539	1.59e-06	7.15e-05	4.41967
ENSG00000111348	ARHGDIB	12	-0.460739	5.99116	-3.92025	0.000176969	0.00792137	0.268352			ENSG00000106948	AKNA	9	-0.71102	4.85279	-5.15333	1.6e-06	7.19e-05	4.62338
ENSG00000239911	PRKAG2-AS1	7	0.62642	3.44274	3.91973	0.000177289	0.00792137	0.593759			ENSG00000140374	ETFA	15	0.692222	7.03047	5.15041	1.62e-06	7.26e-05	4.42752
ENSG00000183463	URAD	13	-2.75017	-2.68089	-3.91845	0.000178091	0.00793644	0.538439			ENSG00000122644	ARL4A	7	-0.82442	4.39148	-5.14832	1.64e-06	7.3e-05	4.67074
ENSG00000145911	N4BP3	5	-1.85448	0.308243	-3.91768	0.000178573	0.00793719	0.652943			ENSG00000183117	CSMD1	8	-3.2187	-1.92223	-5.14558	1.66e-06	7.36e-05	4.87178
ENSG00000134056	MRPS36	5	0.447464	4.69431	3.91557	0.000179906	0.00797567	0.399002			ENSG00000180616	SSTR2	17	-1.92781	2.13483	-5.14281	1.67e-06	7.43e-05	4.9176
ENSG00000147883	CDKN2B	9	-0.934876	5.37461	-3.91423	0.000180753	0.00799245	0.360952			ENSG00000198765	SYCP1	1	2.67092	-2.28376	5.12522	1.8e-06	7.96e-05	4.78443
ENSG00000122694	GLIPR2	9	-1.1022	4.9897	-3.9118	0.000182301	0.00801519	0.425716			ENSG00000011260	UTP18	17	-0.78352	3.63246	-5.12446	1.8e-06	7.96e-05	4.71101
ENSG00000142082	SIRT3	11	0.493982	4.34302	3.91095	0.00018285	0.00801519	0.446206			ENSG00000166741	NNMT	11	-1.46226	8.94446	-5.12069	1.83e-06	8.06e-05	4.27097
ENSG00000121057	AKAP1	17	1.17008	5.86134	3.9109	0.00018288	0.00801519	0.255441			ENSG00000197253	TPSB2	16	-3.13741	1.9424	-5.11641	1.86e-06	8.18e-05	4.81895
ENSG00000160593	JAML	11	-1.31851	3.21218	-3.91049	0.000183145	0.00801519	0.609522			ENSG00000105509	HAS1	19	-4.02963	2.05668	-5.11479	1.88e-06	8.21e-05	4.81297
ENSG00000136250	AOAH	7	-1.50787	1.17766	-3.90918	0.000183989	0.00803152	0.653856			ENSG00000169083	AR	X	-1.10339	4.85554	-5.11111	1.91e-06	8.32e-05	4.44713
ENSG00000253741	LNCOC1	8	1.54615	0.0699144	3.90753	0.000185055	0.00805745	0.62452			ENSG00000131828	PDHA1	X	0.756469	7.13138	5.10932	1.92e-06	8.36e-05	4.2618
ENSG00000173559	NABP1	2	-1.19788	5.48785	-3.90427	0.000187186	0.00812544	0.319599			ENSG00000171503	ETFDH	4	0.738675	5.51589	5.10579	1.95e-06	8.46e-05	4.34778
ENSG00000129450	SIGLEC9	19	-1.89965	-0.583578	-3.90369	0.000187569	0.00812544	0.582094			ENSG00000145692	BHMT	5	-2.45386	-2.1287	-5.10451	1.96e-06	8.48e-05	4.7133
ENSG00000116761	CTH	1	1.50353	2.26256	3.90252	0.00018834	0.00813819	0.611673			ENSG00000145428	RNF175	4	2.99588	-0.62449	5.10278	1.97e-06	8.52e-05	4.75794
ENSG00000242268	LINC02082	3	1.47199	0.584266	3.90058	0.000189626	0.00817305	0.62336			ENSG00000172349	IL16	15	-1.01224	4.1526	-5.09756	2.01e-06	8.67e-05	4.52448
ENSG00000214578	HMGN2P15	17	1.26908	1.77024	3.895	0.000193371	0.00831349	0.607356			ENSG00000100532	CGRRF1	14	-0.67166	3.33919	-5.09724	2.02e-06	8.67e-05	4.64096
ENSG00000143226	FCGR2A	1	-1.23314	3.57603	-3.88922	0.00019733	0.0084624	0.491974			ENSG00000147257	GPC3	X	-1.01734	6.23973	-5.08984	2.08e-06	8.91e-05	4.2211
ENSG00000169896	ITGAM	16	-1.02331	2.72655	-3.88753	0.000198501	0.0084713	0.570831			ENSG00000145685	LHFPL2	5	-0.87301	3.97614	-5.08614	2.11e-06	9.02e-05	4.5141
ENSG00000112294	ALDH5A1	6	0.995315	4.57966	3.88748	0.000198531	0.0084713	0.327724			ENSG00000084636	COL16A1	1	-0.99452	5.36663	-5.08524	2.12e-06	9.03e-05	4.28418
ENSG00000180616	SSTR2	17	-1.47778	2.13483	-3.88508	0.00020021	0.00852164	0.579095			ENSG00000131981	LGALS3	14	-0.5921	8.43551	-5.08231	2.14e-06	9.11e-05	4.12526
ENSG00000172183	ISG20	15	-1.02079	4.02471	-3.87974	0.000203984	0.00866067	0.431297			ENSG00000115523	GNLY	2	-1.36293	2.90054	-5.07751	2.18e-06	9.24e-05	4.62246
ENSG00000067829	IDH3G	X	0.435856	5.82644	3.87895	0.000204548	0.00866309	0.146699			ENSG00000145362	ANK2	4	-1.02382	6.04157	-5.07712	2.19e-06	9.24e-05	4.17706
ENSG00000150782	IL18	11	-1.74015	1.52351	-3.87744	0.000205626	0.00868721	0.556172			ENSG00000139567	ACVRL1	12	-0.72218	5.40671	-5.07599	2.2e-06	9.24e-05	4.24283
ENSG00000110660	SLC35F2	11	-1.99936	-0.0211519	-3.87267	0.000209085	0.00881151	0.500139			ENSG00000142166	IFNAR1	21	-0.66509	6.28428	-5.07579	2.2e-06	9.24e-05	4.16246
ENSG00000164619	BMPER	7	1.20316	2.83356	3.86968	0.000211278	0.00888201	0.468767			ENSG00000271387	AL445228.2	1	2.26792	-1.56874	5.0756	2.2e-06	9.24e-05	4.62353
ENSG00000113368	LMNB1	5	-1.82458	0.740879	-3.86667	0.00021351	0.0089514	0.517264			ENSG00000120053	GOT1	10	0.699882	4.06941	5.07517	2.2e-06	9.24e-05	4.46035
ENSG00000123416	TUBA1B	12	-0.423954	8.14104	-3.86604	0.000213978	0.0089514	0.0198292			ENSG00000150433	TMEM218	11	0.624967	4.47222	5.07131	2.24e-06	9.37e-05	4.35805
ENSG00000242797	GLYCTK-AS1	3	1.7446	-0.657006	3.86359	0.000215814	0.00900613	0.48182			ENSG00000180957	PITPNB	22	-0.71105	5.58984	-5.06788	2.27e-06	9.47e-05	4.19369
ENSG00000255435	AP001267.3	11	1.33603	1.0269	3.86274	0.000216458	0.009011	0.509158			ENSG00000164692	COL1A2	7	-0.79857	8.78113	-5.06744	2.27e-06	9.47e-05	4.06119
ENSG00000025708	TYMP	22	-0.793137	5.89793	-3.86077	0.000217949	0.00905097	0.110582			ENSG00000164530	PI16	6	-1.82138	5.001	-5.06615	2.29e-06	9.49e-05	4.29811
ENSG00000198185	ZNF334	20	1.70874	0.65432	3.85754	0.000220419	0.00913134	0.49264			ENSG00000258498	DIO3OS	14	1.51288	4.27166	5.06341	2.31e-06	9.58e-05	4.40347
ENSG00000020577	SAMD4A	14	-0.997923	5.07001	-3.85477	0.000222554	0.00917588	0.215978			ENSG00000108671	PSMD11	17	-0.60575	5.6044	-5.0594	2.35e-06	9.69e-05	4.15092
ENSG00000099812	MISP	19	-2.591	-2.47731	-3.85394	0.000223194	0.00917588	0.356743			ENSG00000140740	UQCRC2	16	0.728448	7.23956	5.05936	2.35e-06	9.69e-05	4.06368
ENSG00000173272	MZT2A	2	0.727549	5.55191	3.85359	0.000223468	0.00917588	0.0912357			ENSG00000145416	MARCH1	4	-2.32898	0.426023	-5.05734	2.37e-06	9.74e-05	4.60208
ENSG00000163131	CTSS	1	-1.2002	4.44962	-3.85277	0.000224105	0.00917588	0.259321			ENSG00000135744	AGT	1	1.66055	3.55908	5.05617	2.38e-06	9.76e-05	4.46352
ENSG00000261474	AC026471.4	16	1.43168	0.0369938	3.85268	0.000224182	0.00917588	0.460269			ENSG00000172236	TPSAB1	16	-2.93103	2.16676	-5.05189	2.42e-06	9.91e-05	4.56367
ENSG00000158864	NDUFS2	1	0.494045	6.52401	3.84638	0.000229148	0.0093567	-0.00302945			ENSG00000107201	DDX58	9	-0.84805	3.17983	-5.04958	2.44e-06	9.98e-05	4.4889
ENSG00000016391	CHDH	3	1.76919	-1.67198	3.84337	0.000231562	0.00940306	0.374187			ENSG00000178568	ERBB4	2	-2.69029	-0.6975	-5.04908	2.45e-06	9.98e-05	4.55314
ENSG00000087266	SH3BP2	4	-0.595186	4.47894	-3.84239	0.000232351	0.00940306	0.234191			ENSG00000167315	ACAA2	18	0.727719	7.12868	5.04712	2.47e-06	0.0001	4.01736
ENSG00000167261	DPEP2	16	-1.19906	1.58859	-3.84205	0.000232626	0.00940306	0.447188			ENSG00000146374	RSPO3	6	1.38807	4.70315	5.04652	2.47e-06	0.0001	4.31647
ENSG00000124374	PAIP2B	2	0.987761	2.52231	3.84166	0.000232942	0.00940306	0.419876			ENSG00000107863	ARHGAP21	10	-0.72819	5.99732	-5.04393	2.5e-06	0.000101	4.05736
ENSG00000244414	CFHR1	1	-2.25074	-2.42985	-3.84104	0.00023344	0.00940306	0.328437			ENSG00000124155	PIGT	20	-0.57435	5.85078	-5.04271	2.51e-06	0.000101	4.06178
ENSG00000162735	PEX19	1	0.484268	6.92926	3.84085	0.000233593	0.00940306	-0.0346505			ENSG00000242268	LINC02082	3	2.0126	0.584266	5.03784	2.56e-06	0.000103	4.53621
ENSG00000172425	TTC36	11	1.51971	2.32385	3.84018	0.00023414	0.00940306	0.412259			ENSG00000163950	SLBP	4	-0.6312	4.71581	-5.03708	2.57e-06	0.000103	4.19308
ENSG00000173825	TIGD3	11	-2.13734	-2.39459	-3.8394	0.000234777	0.00940651	0.316639			ENSG00000160712	IL6R	1	-1.96804	3.91085	-5.03481	2.59e-06	0.000104	4.35066
ENSG00000246022	ALDH1L1-AS2	3	1.62949	1.70424	3.83746	0.000236361	0.0094478	0.427989			ENSG00000077942	FBLN1	22	-1.28118	7.06919	-5.03356	2.61e-06	0.000104	3.97038
ENSG00000224958	PGM5-AS1	9	1.66966	0.999638	3.83465	0.000238677	0.00951809	0.424257			ENSG00000183696	UPP1	7	-1.43077	5.73172	-5.03096	2.63e-06	0.000105	4.05399
ENSG00000145428	RNF175	4	2.09154	-0.624489	3.83117	0.000241584	0.00961155	0.392409			ENSG00000171992	SYNPO	5	-1.09881	7.75525	-5.02902	2.66e-06	0.000106	3.93242
ENSG00000122224	LY9	1	-1.96746	-1.91133	-3.8297	0.000242816	0.00963811	0.319744			ENSG00000152642	GPD1L	3	1.39725	6.06759	5.02664	2.68e-06	0.000106	4.0067
ENSG00000230102	LINC02028	3	1.78931	-1.85866	3.82866	0.000243696	0.0096506	0.329532			ENSG00000179119	SPTY2D1	11	-0.84141	3.81939	-5.02056	2.75e-06	0.000109	4.28239
ENSG00000186094	AGBL4	1	1.97577	-2.00214	3.82773	0.000244481	0.00965926	0.315056			ENSG00000198121	LPAR1	9	-0.86307	4.23259	-5.01789	2.78e-06	0.00011	4.20842
ENSG00000132313	MRPL35	2	0.445129	4.8578	3.82578	0.000246142	0.00970244	0.0812245			ENSG00000128274	A4GALT	22	-1.12112	4.17629	-5.01757	2.78e-06	0.00011	4.22561
ENSG00000155307	SAMSN1	21	-1.66707	2.14125	-3.82337	0.000248206	0.00976125	0.375445			ENSG00000149177	PTPRJ	11	-1.12939	2.24299	-5.01623	2.8e-06	0.00011	4.43454
ENSG00000123329	ARHGAP9	12	-1.02007	2.61503	-3.82063	0.000250575	0.00980977	0.356735			ENSG00000066629	EML1	14	-0.72199	3.45793	-5.0155	2.8e-06	0.00011	4.31775
ENSG00000138336	TET1	10	1.70653	-0.428913	3.82061	0.000250589	0.00980977	0.359811			ENSG00000174485	DENND4A	15	-0.92432	3.92757	-5.01444	2.82e-06	0.00011	4.25092
ENSG00000147324	MFHAS1	8	-0.836471	3.52132	-3.81986	0.000251243	0.00981283	0.299668			ENSG00000165028	NIPSNAP3B	9	1.27482	4.71254	5.01256	2.84e-06	0.000111	4.12002
ENSG00000204370	SDHD	11	0.654216	5.83822	3.81461	0.000255848	0.00996583	-0.0666607			ENSG00000197444	OGDHL	10	3.5463	-2.67975	5.01238	2.84e-06	0.000111	4.37626
ENSG00000278970	HEIH	5	0.595691	4.85338	3.81407	0.000256328	0.00996583	0.0547334			ENSG00000175592	FOSL1	11	-2.81089	5.02405	-5.01085	2.86e-06	0.000111	4.14016
ENSG00000138028	CGREF1	2	1.0933	2.75525	3.81341	0.000256913	0.0099659	0.316071			ENSG00000131771	PPP1R1B	17	-2.39704	6.50636	-5.00725	2.9e-06	0.000112	3.92638
ENSG00000213719	CLIC1	6	-0.534619	8.11425	-3.80955	0.000260367	0.0100321	-0.162453			ENSG00000240225	ZNF542P	19	-0.84733	3.31336	-5.0041	2.94e-06	0.000114	4.2958
ENSG00000228506	AL513550.1	6	1.46153	-0.244147	3.80944	0.000260468	0.0100321	0.331022			ENSG00000146676	PURB	7	-0.55957	5.34856	-4.99583	3.03e-06	0.000117	3.93355
ENSG00000118418	HMGN3	6	0.360426	5.99082	3.80921	0.000260677	0.0100321	-0.093021			ENSG00000105656	ELL	19	-1.07024	4.39865	-4.99564	3.04e-06	0.000117	4.09721
ENSG00000182195	LDOC1	X	0.479264	4.77923	3.80888	0.000260971	0.0100321	0.0256634			ENSG00000150051	MKX	10	2.0513	1.48246	4.99537	3.04e-06	0.000117	4.36805
ENSG00000115286	NDUFS7	19	0.58054	6.47119	3.80531	0.000264206	0.0101337	-0.133198			ENSG00000242247	ARFGAP3	22	-0.92697	4.84137	-4.9904	3.1e-06	0.000119	3.99344
ENSG00000157184	CPT2	1	0.931026	3.88484	3.80118	0.00026801	0.0102565	0.176291			ENSG00000146112	PPP1R18	6	-0.90712	5.64156	-4.98634	3.15e-06	0.000121	3.88204
ENSG00000235750	KIAA0040	1	-0.931629	5.89258	-3.7983	0.000270684	0.0103356	-0.0892142			ENSG00000133083	DCLK1	13	-1.0292	4.48926	-4.98016	3.23e-06	0.000123	4.01183
ENSG00000127951	FGL2	7	-0.763633	5.41446	-3.79668	0.000272199	0.0103703	-0.0603116			ENSG00000038427	VCAN	5	-1.6289	3.6023	-4.97794	3.26e-06	0.000124	4.15963
ENSG00000258498	DIO3OS	14	1.00545	4.27166	3.79319	0.000275501	0.0104727	0.0472764			ENSG00000120049	KCNIP2	10	1.01866	8.31103	4.97791	3.26e-06	0.000124	3.71909
ENSG00000176340	COX8A	11	0.651925	6.13967	3.79159	0.000277028	0.0105074	-0.163428			ENSG00000078098	FAP	2	-1.45312	1.9488	-4.97777	3.26e-06	0.000124	4.29808
ENSG00000215483	LINC00598	13	1.17152	2.8452	3.78952	0.000279011	0.0105591	0.24331			ENSG00000168394	TAP1	6	-0.81769	5.54585	-4.97148	3.35e-06	0.000127	3.8327
ENSG00000089847	ANKRD24	19	1.21464	1.69332	3.78831	0.000280175	0.0105746	0.278841			ENSG00000137642	SORL1	11	1.26732	3.77059	4.96535	3.43e-06	0.000129	4.11763
ENSG00000270194	AC097359.2	3	1.41859	-0.0925948	3.78721	0.000281234	0.0105746	0.260096			ENSG00000050426	LETMD1	12	0.79795	5.59958	4.96461	3.44e-06	0.00013	3.78641
ENSG00000168490	PHYHIP	8	-1.21372	2.33112	-3.78717	0.000281278	0.0105746	0.271888			ENSG00000258232	AC125611.3	12	-1.72466	1.84695	-4.96401	3.45e-06	0.00013	4.24271
ENSG00000163235	TGFA	2	-1.8038	-1.84738	-3.78495	0.000283438	0.0106323	0.198324			ENSG00000163840	DTX3L	3	-0.74922	4.6143	-4.95938	3.51e-06	0.000132	3.91571
ENSG00000166136	NDUFB8	10	0.663647	5.20574	3.78402	0.000284344	0.0106354	-0.0938024			ENSG00000178951	ZBTB7A	19	-0.7341	5.19287	-4.95907	3.52e-06	0.000132	3.81415
ENSG00000087074	PPP1R15A	19	-0.694548	8.25678	-3.78337	0.000284984	0.0106354	-0.250403			ENSG00000104313	EYA1	8	2.41707	0.934587	4.95751	3.54e-06	0.000132	4.23757
ENSG00000165269	AQP7	9	0.582251	8.98063	3.78251	0.000285825	0.0106354	-0.27053			ENSG00000163359	COL6A3	2	-0.90527	7.0794	-4.9561	3.56e-06	0.000133	3.66488
ENSG00000165629	ATP5F1C	10	0.364726	6.97792	3.78232	0.000286011	0.0106354	-0.22598			ENSG00000085733	CTTN	11	-0.55972	6.63583	-4.94994	3.65e-06	0.000136	3.65698
ENSG00000082074	FYB1	5	-1.07238	1.97922	-3.78121	0.000287113	0.0106532	0.255494			ENSG00000205863	C1QTNF9B	13	2.47331	-1.48045	4.94621	3.7e-06	0.000137	4.15441
ENSG00000143921	ABCG8	2	1.90011	-2.40583	3.77211	0.000296237	0.0109678	0.144825			ENSG00000198517	MAFK	7	-0.87077	6.20653	-4.94461	3.73e-06	0.000138	3.66322
ENSG00000107968	MAP3K8	10	-0.894011	5.13864	-3.76885	0.00029958	0.011042	-0.105928			ENSG00000141574	SECTM1	17	-1.63293	3.54226	-4.94359	3.74e-06	0.000138	4.05893
ENSG00000169442	CD52	1	-1.47041	3.03993	-3.76871	0.000299717	0.011042	0.171731			ENSG00000073146	MOV10L1	22	1.81589	1.05351	4.94289	3.75e-06	0.000138	4.18
ENSG00000167552	TUBA1A	12	-0.516678	7.16706	-3.7681	0.00030035	0.011042	-0.273553			ENSG00000158470	B4GALT5	20	-1.10074	5.15939	-4.94172	3.77e-06	0.000139	3.77259
ENSG00000128918	ALDH1A2	15	-1.69045	1.81601	-3.76739	0.000301079	0.011042	0.218654			ENSG00000069974	RAB27A	15	-1.08615	3.46961	-4.93533	3.87e-06	0.000142	4.02659
ENSG00000073150	PANX2	22	-1.95381	-0.844108	-3.76701	0.000301476	0.011042	0.175228			ENSG00000140749	IGSF6	16	-1.73918	1.71585	-4.92833	3.98e-06	0.000146	4.12076
ENSG00000104823	ECH1	19	0.527316	8.00913	3.76482	0.000303747	0.0110726	-0.310226			ENSG00000162496	DHRS3	1	0.690645	8.11288	4.92142	4.09e-06	0.000149	3.50581
ENSG00000168398	BDKRB2	14	-1.16615	3.16357	-3.76457	0.000304014	0.0110726	0.173016			ENSG00000068976	PYGM	11	1.081	4.7445	4.92096	4.09e-06	0.000149	3.75205
ENSG00000105355	PLIN3	19	-0.610876	4.59872	-3.76433	0.000304257	0.0110726	-0.0342132			ENSG00000136859	ANGPTL2	9	-0.72025	7.36013	-4.91948	4.12e-06	0.00015	3.51496
ENSG00000135972	MRPS9	2	0.434268	4.57345	3.76288	0.000305778	0.0111043	-0.0629509			ENSG00000235033	AL590999.1	6	2.06285	3.29916	4.91677	4.16e-06	0.000151	3.95264
ENSG00000221869	CEBPD	8	-0.476144	8.73517	-3.76166	0.000307059	0.0111048	-0.332365			ENSG00000184922	FMNL1	17	-1.18148	4.11111	-4.91623	4.17e-06	0.000151	3.87355
ENSG00000215021	PHB2	12	0.326441	7.10139	3.76163	0.000307092	0.0111048	-0.298165			ENSG00000070961	ATP2B1	12	-0.8756	4.22542	-4.91547	4.19e-06	0.000151	3.82641
ENSG00000110218	PANX1	11	-1.05949	3.70105	-3.7598	0.000309023	0.0111241	0.106074			ENSG00000128335	APOL2	22	-1.04109	5.53349	-4.91359	4.22e-06	0.000152	3.61138
ENSG00000139155	SLCO1C1	12	1.68957	0.341929	3.75962	0.000309221	0.0111241	0.193363			ENSG00000163694	RBM47	4	-1.47869	4.19008	-4.91111	4.26e-06	0.000153	3.83518
ENSG00000260196	AC124798.1	11	-2.00031	0.493794	-3.75928	0.000309582	0.0111241	0.183297			ENSG00000101160	CTSZ	20	-0.60722	7.33052	-4.90416	4.38e-06	0.000157	3.45774
ENSG00000167851	CD300A	17	-1.1983	1.64546	-3.75818	0.000310753	0.0111427	0.190225			ENSG00000100292	HMOX1	22	-1.9782	6.54716	-4.89997	4.45e-06	0.00016	3.49966
ENSG00000107201	DDX58	9	-0.631952	3.17983	-3.75522	0.000313921	0.0112327	0.126361			ENSG00000162520	SYNC	1	-1.21091	2.73772	-4.89885	4.47e-06	0.00016	3.94704
ENSG00000103522	IL21R	16	-1.95066	-2.05714	-3.75128	0.000318182	0.0113613	0.0857749			ENSG00000100503	NIN	14	-0.62299	4.13766	-4.89504	4.54e-06	0.000162	3.75861
ENSG00000099974	DDTL	22	0.613354	3.85558	3.75015	0.000319421	0.0113818	0.00839445			ENSG00000117143	UAP1	1	-1.28248	7.18935	-4.89353	4.57e-06	0.000163	3.42471
ENSG00000116701	NCF2	1	-1.0969	2.91978	-3.74755	0.000322275	0.0114596	0.10347			ENSG00000159216	RUNX1	21	-1.17772	4.99581	-4.8902	4.63e-06	0.000164	3.59818
ENSG00000118407	FILIP1	6	-0.74605	2.43409	-3.74655	0.000323385	0.0114751	0.142095			ENSG00000176194	CIDEA	18	1.08237	8.71244	4.88999	4.63e-06	0.000164	3.37265
ENSG00000163554	SPTA1	1	-1.97865	-2.16758	-3.7458	0.000324217	0.0114808	0.0554393			ENSG00000159212	CLIC6	21	-2.7657	1.80852	-4.88913	4.65e-06	0.000165	3.96567
ENSG00000146701	MDH2	7	0.355526	7.19737	3.7445	0.000325661	0.011508	-0.355584			ENSG00000067082	KLF6	10	-1.00177	8.01052	-4.88409	4.74e-06	0.000168	3.36501
ENSG00000246223	LINC01550	14	1.17959	1.64114	3.7435	0.000326772	0.0115235	0.144159			ENSG00000198744	MTCO3P12	1	2.11065	-0.13029	4.88149	4.79e-06	0.000169	3.95126
ENSG00000214456	PLIN5	19	0.876083	6.78254	3.73989	0.000330836	0.0116236	-0.357251			ENSG00000158859	ADAMTS4	1	-1.77432	7.42623	-4.88032	4.81e-06	0.000169	3.37167
ENSG00000273650	AC100793.4	17	1.23425	1.58031	3.73977	0.000330974	0.0116236	0.13139			ENSG00000107317	PTGDS	9	1.79929	4.90487	4.87948	4.83e-06	0.00017	3.68188
ENSG00000162761	LMX1A	1	2.02392	-1.22892	3.73821	0.000332741	0.0116617	0.0752525			ENSG00000180611	MB21D2	3	-1.03883	2.47935	-4.87591	4.9e-06	0.000172	3.88834
ENSG00000175772	LINC01106	2	1.32035	0.683499	3.73666	0.000334509	0.0116996	0.12796			ENSG00000171862	PTEN	10	0.619951	7.42286	4.87342	4.95e-06	0.000173	3.33862
ENSG00000091483	FH	1	0.44637	5.85287	3.73065	0.00034144	0.0119176	-0.335697			ENSG00000197170	PSMD12	17	-0.6156	5.33164	-4.87207	4.97e-06	0.000174	3.45988
ENSG00000186832	KRT16	17	-2.64671	-2.32277	-3.72904	0.00034332	0.0119449	0.0162972			ENSG00000260231	KDM7A-DT	7	-1.54365	1.56852	-4.86882	5.04e-06	0.000175	3.89574
ENSG00000118785	SPP1	4	-2.37	2.91367	-3.72746	0.000345186	0.0119449	0.0641626			ENSG00000110660	SLC35F2	11	-2.50861	-0.02115	-4.86515	5.11e-06	0.000178	3.89348
ENSG00000122862	SRGN	10	-0.631549	7.27448	-3.7272	0.000345483	0.0119449	-0.416292			ENSG00000008283	CYB561	17	-0.99296	3.46669	-4.8649	5.12e-06	0.000178	3.75877
ENSG00000004142	POLDIP2	17	0.337534	6.03662	3.72717	0.000345522	0.0119449	-0.357592			ENSG00000062485	CS	12	0.678579	7.84603	4.86256	5.16e-06	0.000179	3.28445
ENSG00000142669	SH3BGRL3	1	-0.622592	7.03044	-3.72617	0.000346706	0.0119449	-0.402442			ENSG00000123240	OPTN	10	-0.5828	7.44411	-4.86023	5.21e-06	0.00018	3.28583
ENSG00000123080	CDKN2C	1	0.68476	7.1779	3.72602	0.00034688	0.0119449	-0.416001			ENSG00000204257	HLA-DMA	6	0.71972	5.99151	4.85927	5.23e-06	0.00018	3.35065
ENSG00000184371	CSF1	1	-0.933975	6.47683	-3.72581	0.000347125	0.0119449	-0.375828			ENSG00000172315	TP53RK	20	-0.81059	3.4596	-4.853	5.36e-06	0.000185	3.70845
ENSG00000254369	HOXA-AS3	7	1.6148	-0.559297	3.72523	0.000347821	0.0119449	0.074746			ENSG00000198938	MT-CO3	MT	1.04952	14.5298	4.8516	5.39e-06	0.000185	3.20057
ENSG00000104763	ASAH1	8	0.516628	7.99192	3.72216	0.000351474	0.0120461	-0.44649			ENSG00000173227	SYT12	11	2.02284	0.911517	4.84945	5.44e-06	0.000186	3.83926
ENSG00000223756	TSSC2	11	1.00201	3.3128	3.71914	0.000355118	0.0121268	-0.000796381			ENSG00000153815	CMIP	16	-0.76797	4.80711	-4.84903	5.45e-06	0.000186	3.46201
ENSG00000070961	ATP2B1	12	-0.660468	4.22542	-3.71903	0.000355249	0.0121268	-0.118492			ENSG00000272797	AC092954.1	3	2.27969	-1.354	4.84508	5.53e-06	0.000189	3.79912
ENSG00000150337	FCGR1A	1	-1.9705	-0.0881791	-3.7153	0.000359787	0.0122572	0.0468882			ENSG00000171067	C11orf24	11	-0.73623	4.45749	-4.84115	5.62e-06	0.000192	3.48331
ENSG00000104894	CD37	19	-1.0183	2.99509	-3.71375	0.000361699	0.0122978	-0.00290623			ENSG00000182481	KPNA2	17	-0.98871	4.34271	-4.83992	5.65e-06	0.000192	3.52517
ENSG00000132965	ALOX5AP	13	-0.908027	3.16638	-3.71261	0.000363098	0.0123208	-0.0199902			ENSG00000150764	DIXDC1	11	-0.8295	4.68492	-4.83928	5.66e-06	0.000192	3.44739
ENSG00000074410	CA12	15	1.58426	1.64694	3.71037	0.000365877	0.0123905	0.041905			ENSG00000260261	AC124944.3	3	2.02581	-0.6218	4.83528	5.75e-06	0.000195	3.77763
ENSG00000174145	NWD2	4	1.72906	1.01176	3.70919	0.000367347	0.0123992	0.0466345			ENSG00000198300	PEG3	19	1.368	2.40855	4.8344	5.77e-06	0.000195	3.73488
ENSG00000155368	DBI	2	0.450295	7.89546	3.709	0.000367589	0.0123992	-0.485657			ENSG00000184508	HDDC3	15	0.805573	4.43127	4.83354	5.79e-06	0.000195	3.44994
ENSG00000034152	MAP2K3	17	-0.930123	5.93368	-3.70788	0.000368995	0.0124221	-0.39252			ENSG00000161526	SAP30BP	17	-0.57508	6.1674	-4.82991	5.88e-06	0.000198	3.21683
ENSG00000146085	MUT	6	0.606562	4.88443	3.70592	0.000371458	0.0124804	-0.300372			ENSG00000169896	ITGAM	16	-1.2724	2.72655	-4.82822	5.92e-06	0.000199	3.69697
ENSG00000279118	AC093535.2	5	1.42634	-0.68715	3.70374	0.000374221	0.0125485	0.0101351			ENSG00000171017	LRRC8E	19	-2.72155	-2.21637	-4.82782	5.93e-06	0.000199	3.71712
ENSG00000123472	ATPAF1	1	0.489695	6.20127	3.70189	0.000376583	0.012603	-0.452933			ENSG00000100580	TMED8	14	0.646131	3.69947	4.82343	6.03e-06	0.000202	3.55492
ENSG00000075415	SLC25A3	12	0.334007	8.32509	3.69928	0.000379929	0.0126901	-0.52579			ENSG00000131730	CKMT2	5	1.79425	4.03086	4.82058	6.1e-06	0.000204	3.50675
ENSG00000124570	SERPINB6	6	0.494685	7.76737	3.69651	0.000383523	0.0127692	-0.522628			ENSG00000222041	CYTOR	2	-1.59461	4.77579	-4.81901	6.13e-06	0.000205	3.39297
ENSG00000267653	AC002546.1	17	1.19866	4.04832	3.69575	0.000384512	0.0127692	-0.220079			ENSG00000165495	PKNOX2	11	1.59359	1.75713	4.81625	6.2e-06	0.000206	3.70061
ENSG00000218336	TENM3	4	0.535824	4.22771	3.69573	0.000384543	0.0127692	-0.206208			ENSG00000089327	FXYD5	19	-0.91103	5.67774	-4.81329	6.27e-06	0.000208	3.2085
ENSG00000172572	PDE3A	12	0.761573	3.25871	3.69417	0.000386583	0.012812	-0.104327			ENSG00000168246	UBTD2	5	-0.65868	3.74783	-4.80974	6.36e-06	0.000211	3.50093
ENSG00000163545	NUAK2	1	-1.99291	-0.0979014	-3.69104	0.000390707	0.0129138	-0.028286			ENSG00000137809	ITGA11	15	-2.16712	1.71128	-4.80882	6.39e-06	0.000211	3.66707
ENSG00000158859	ADAMTS4	1	-1.31881	7.42623	-3.69069	0.000391168	0.0129138	-0.520757			ENSG00000198888	MT-ND1	MT	1.05011	14.1703	4.80875	6.39e-06	0.000211	3.03682
ENSG00000122861	PLAU	10	-1.33088	5.67191	-3.68983	0.000392315	0.0129267	-0.394042			ENSG00000183255	PTTG1IP	21	-0.5465	6.59712	-4.80662	6.44e-06	0.000212	3.10977
ENSG00000267121	AC008105.3	17	-1.30504	1.14103	-3.68904	0.000393367	0.0129364	-0.0127243			ENSG00000182118	FAM89A	1	0.651327	6.57315	4.80634	6.45e-06	0.000212	3.11042
ENSG00000137038	DMAC1	9	0.412616	5.52221	3.68543	0.000398207	0.0130435	-0.452078			ENSG00000116761	CTH	1	2.00332	2.26256	4.80492	6.49e-06	0.000213	3.63029
ENSG00000124507	PACSIN1	6	1.7781	-2.05012	3.68541	0.000398241	0.0130435	-0.0867447			ENSG00000183401	CCDC159	19	-0.82852	3.90581	-4.79843	6.65e-06	0.000218	3.4258
ENSG00000133048	CHI3L1	1	-2.44317	2.43398	-3.68463	0.000399295	0.0130435	-0.0399872			ENSG00000128245	YWHAH	22	-0.5767	5.97293	-4.79688	6.69e-06	0.000219	3.11182
ENSG00000182487	NCF1B	7	-1.45411	0.808867	-3.68434	0.000399681	0.0130435	-0.026103			ENSG00000188636	RTL6	22	-0.68351	3.6828	-4.79302	6.8e-06	0.000222	3.44163
ENSG00000183971	NPW	16	-1.89538	-2.02231	-3.6831	0.000401362	0.0130575	-0.0980753			ENSG00000184838	PRR16	5	-2.60245	-1.45479	-4.79161	6.83e-06	0.000223	3.60534
ENSG00000185640	KRT79	12	-2.531	-0.720634	-3.6829	0.000401641	0.0130575	-0.0677092			ENSG00000185567	AHNAK2	14	-1.89908	2.12964	-4.79067	6.86e-06	0.000223	3.57476
ENSG00000137106	GRHPR	9	0.35314	6.39956	3.67757	0.000408953	0.0132549	-0.538966			ENSG00000183258	DDX41	5	-0.49836	5.02044	-4.78919	6.9e-06	0.000224	3.18579
ENSG00000100364	KIAA0930	22	-0.680254	5.26855	-3.67679	0.000410039	0.0132549	-0.408422			ENSG00000253276	CCDC71L	7	-1.45413	6.19826	-4.78877	6.91e-06	0.000224	3.08546
ENSG00000143198	MGST3	1	0.386064	8.20182	3.67678	0.000410042	0.0132549	-0.59448			ENSG00000101825	MXRA5	X	-0.90561	4.39287	-4.78599	6.99e-06	0.000226	3.30283
ENSG00000102007	PLP2	X	-0.659914	4.93938	-3.67521	0.000412228	0.013295	-0.374858			ENSG00000173846	PLK3	1	-0.93565	4.65215	-4.78561	7e-06	0.000226	3.24555
ENSG00000272279	AL512329.2	6	1.55263	0.238965	3.67477	0.00041284	0.013295	-0.0575584			ENSG00000196975	ANXA4	2	-0.6749	4.47172	-4.78368	7.05e-06	0.000227	3.26325
ENSG00000147576	ADHFE1	8	0.830229	4.08522	3.67229	0.000416322	0.0133819	-0.28787			ENSG00000110955	ATP5F1B	12	0.610019	9.06152	4.78235	7.09e-06	0.000228	2.95548
ENSG00000166123	GPT2	16	1.17039	6.7182	3.66895	0.00042104	0.0135081	-0.576068			ENSG00000176788	BASP1	5	-1.26317	3.12882	-4.7792	7.18e-06	0.00023	3.48204
ENSG00000160886	LY6K	8	1.3038	3.34529	3.66783	0.000422647	0.0135342	-0.179258			ENSG00000269973	AC010969.2	2	-1.15289	2.33768	-4.77551	7.28e-06	0.000233	3.51679
ENSG00000176170	SPHK1	17	-1.50969	4.55488	-3.66615	0.00042505	0.0135834	-0.268626			ENSG00000124541	RRP36	6	-0.5948	4.60887	-4.77089	7.41e-06	0.000237	3.18071
ENSG00000044446	PHKA2	X	0.489404	5.39859	3.66564	0.000425776	0.0135834	-0.497734			ENSG00000137273	FOXF2	6	-2.54519	-2.38722	-4.77053	7.42e-06	0.000237	3.51194
ENSG00000004799	PDK4	7	0.994277	7.97148	3.66218	0.000430777	0.0137174	-0.637899			ENSG00000101782	RIOK3	18	-0.61488	5.26497	-4.76908	7.47e-06	0.000238	3.07226
ENSG00000170385	SLC30A1	1	-0.941124	3.88121	-3.66	0.000433965	0.0137931	-0.250875			ENSG00000145730	PAM	5	-0.74782	5.9239	-4.76784	7.5e-06	0.000238	3.00407
ENSG00000113790	EHHADH	3	1.09362	4.15376	3.65637	0.000439308	0.0138939	-0.353759			ENSG00000099377	HSD3B7	16	-0.68809	4.63715	-4.76256	7.66e-06	0.000243	3.15112
ENSG00000146094	DOK3	5	-1.2136	1.2517	-3.65628	0.000439445	0.0138939	-0.109022			ENSG00000124615	MOCS1	6	0.680675	6.41397	4.76119	7.7e-06	0.000244	2.94351
ENSG00000183580	FBXL7	5	-0.469952	3.96061	-3.65587	0.000440045	0.0138939	-0.287861			ENSG00000077238	IL4R	16	-1.16953	5.09894	-4.75901	7.77e-06	0.000245	3.0819
ENSG00000196739	COL27A1	9	-1.07975	3.2983	-3.65564	0.000440393	0.0138939	-0.183994			ENSG00000087074	PPP1R15A	19	-0.89259	8.25678	-4.75877	7.77e-06	0.000245	2.88327
ENSG00000144837	PLA1A	3	1.58641	0.604383	3.65226	0.00044544	0.0140273	-0.120938			ENSG00000134030	CTIF	18	-0.91714	6.87494	-4.75656	7.84e-06	0.000247	2.90631
ENSG00000131097	HIGD1B	17	1.20637	2.77306	3.64979	0.000449156	0.0141182	-0.223441			ENSG00000069399	BCL3	19	-1.28069	5.75004	-4.75465	7.9e-06	0.000248	2.9899
ENSG00000152207	CYSLTR2	13	1.67904	0.453971	3.64785	0.000452107	0.0141848	-0.133253			ENSG00000136383	ALPK3	15	1.51767	5.21834	4.75385	7.93e-06	0.000248	3.01719
ENSG00000118200	CAMSAP2	1	-0.519633	4.81336	-3.64516	0.000456221	0.0142877	-0.461676			ENSG00000225792	AC004540.2	7	2.28883	-1.23704	4.75337	7.94e-06	0.000248	3.47455
ENSG00000205981	DNAJC19	3	0.365314	4.6861	3.64448	0.000457268	0.0142942	-0.468997			ENSG00000167088	SNRPD1	18	-0.80039	5.13467	-4.75253	7.97e-06	0.000248	3.03734
ENSG00000154127	UBASH3B	11	-1.96825	1.44322	-3.64323	0.000459182	0.0143133	-0.148089			ENSG00000137720	C11orf1	11	0.96903	3.8243	4.75235	7.97e-06	0.000248	3.26957
ENSG00000118156	ZNF541	19	-1.55502	0.798732	-3.64299	0.000459557	0.0143133	-0.151073			ENSG00000105974	CAV1	7	-0.82728	9.36526	-4.75226	7.98e-06	0.000248	2.83757
ENSG00000283031	AC009242.1	2	1.66473	-0.986652	3.64163	0.000461666	0.0143528	-0.177374			ENSG00000168994	PXDC1	6	-0.84891	6.40648	-4.74796	8.11e-06	0.000252	2.89654
ENSG00000111057	KRT18	12	-2.88069	1.70545	-3.64021	0.00046387	0.0143952	-0.159726			ENSG00000186625	KATNA1	6	-0.6054	3.63226	-4.74771	8.12e-06	0.000252	3.26728
ENSG00000105825	TFPI2	7	-1.10528	5.05842	-3.63771	0.000467792	0.0144905	-0.510029			ENSG00000173039	RELA	11	-0.62632	5.86849	-4.74623	8.17e-06	0.000253	2.92432
ENSG00000172831	CES2	16	0.472532	5.68149	3.63378	0.000474008	0.0146498	-0.627478			ENSG00000110852	CLEC2B	12	-0.79236	5.26801	-4.74232	8.29e-06	0.000256	2.98532
ENSG00000180773	SLC36A4	11	-1.07602	2.14456	-3.63338	0.00047465	0.0146498	-0.190925			ENSG00000228794	LINC01128	1	-0.70292	4.56451	-4.74156	8.32e-06	0.000257	3.08807
ENSG00000063854	HAGH	16	0.393834	6.27843	3.63152	0.000477629	0.0147151	-0.678709			ENSG00000167779	IGFBP6	12	-1.4721	7.20896	-4.74052	8.35e-06	0.000257	2.83898
ENSG00000147573	TRIM55	8	1.64273	-1.46644	3.63082	0.000478743	0.0147229	-0.214249			ENSG00000101361	NOP56	20	-0.94785	6.48213	-4.7398	8.37e-06	0.000258	2.86526
ENSG00000267385	AC011498.4	19	1.77605	1.31224	3.62958	0.00048074	0.0147418	-0.18931			ENSG00000106258	CYP3A5	7	-2.64659	0.47962	-4.73935	8.39e-06	0.000258	3.44209
ENSG00000150540	HNMT	2	0.519813	5.87472	3.62935	0.000481115	0.0147418	-0.663886			ENSG00000259916	AL845331.2	2	0.943276	2.8376	4.73776	8.44e-06	0.000259	3.32565
ENSG00000102802	MEDAG	13	-1.18149	6.22044	-3.62883	0.000481949	0.0147418	-0.64388			ENSG00000274213	AC015912.3	17	-2.02773	1.41777	-4.73675	8.47e-06	0.000259	3.41754
ENSG00000138615	CILP	15	-1.40108	4.15045	-3.62686	0.000485146	0.0147966	-0.31843			ENSG00000105127	AKAP8	19	-0.54702	4.32405	-4.73513	8.53e-06	0.00026	3.09788
ENSG00000060971	ACAA1	3	0.40868	6.27687	3.62666	0.000485477	0.0147966	-0.693822			ENSG00000080845	DLGAP4	20	-0.67144	5.79818	-4.73456	8.55e-06	0.00026	2.88705
ENSG00000147010	SH3KBP1	X	0.418152	6.5659	3.62559	0.000487227	0.0148235	-0.71048			ENSG00000180785	OR51E1	11	2.07969	2.33463	4.73412	8.56e-06	0.00026	3.37901
ENSG00000102265	TIMP1	X	-1.29021	7.14647	-3.62303	0.000491426	0.014919	-0.730609			ENSG00000137404	NRM	6	-0.85685	2.58935	-4.73342	8.59e-06	0.000261	3.34303
ENSG00000164919	COX6C	8	0.44658	7.84658	3.62248	0.000492336	0.014919	-0.758592			ENSG00000136451	VEZF1	17	-0.57898	4.75411	-4.73219	8.63e-06	0.000261	3.01526
ENSG00000185100	ADSSL1	14	0.719505	4.28636	3.62208	0.000492988	0.014919	-0.460545			ENSG00000138448	ITGAV	2	-0.74843	5.80746	-4.73194	8.64e-06	0.000261	2.87754
ENSG00000197405	C5AR1	19	-0.932895	4.72199	-3.61939	0.000497447	0.0150273	-0.550493			ENSG00000171475	WIPF2	17	-0.55269	4.3402	-4.72813	8.76e-06	0.000265	3.07725
ENSG00000117305	HMGCL	1	0.409104	5.63923	3.61822	0.000499412	0.01506	-0.67337			ENSG00000005238	FAM214B	9	-0.75312	4.17957	-4.72616	8.83e-06	0.000266	3.09629
ENSG00000010278	CD9	12	-0.901176	4.67671	-3.61454	0.000505598	0.0152197	-0.491163			ENSG00000122861	PLAU	10	-1.71968	5.67191	-4.72296	8.94e-06	0.000269	2.9025
ENSG00000247134	AC090204.1	8	1.61222	-0.129744	3.6135	0.000507367	0.0152288	-0.245244			ENSG00000011638	TMEM159	16	-0.76006	4.00154	-4.72268	8.95e-06	0.000269	3.10629
ENSG00000135314	KHDC1	6	1.4955	-0.555771	3.61331	0.000507688	0.0152288	-0.248543			ENSG00000108821	COL1A1	17	-0.99102	7.87808	-4.71949	9.07e-06	0.000272	2.74029
ENSG00000179914	ITLN1	1	-3.91753	-1.31437	-3.61224	0.000509501	0.0152564	-0.269517			ENSG00000047849	MAP4	3	-0.66445	7.93626	-4.7139	9.27e-06	0.000277	2.71758
ENSG00000181035	SLC25A42	19	1.19216	3.67883	3.61164	0.000510523	0.0152602	-0.404527			ENSG00000146592	CREB5	7	-0.8422	4.58829	-4.71361	9.28e-06	0.000277	2.98887
ENSG00000063046	EIF4B	12	0.38614	8.22858	3.61031	0.000512814	0.0153019	-0.806452			ENSG00000113758	DBN1	5	-0.78874	5.62943	-4.70921	9.44e-06	0.000282	2.81152
ENSG00000198765	SYCP1	1	1.78851	-2.28376	3.6082	0.000516443	0.0153785	-0.298999			ENSG00000072694	FCGR2B	1	-1.67171	2.12905	-4.70819	9.47e-06	0.000282	3.28916
ENSG00000169738	DCXR	17	0.664367	7.62645	3.60777	0.00051718	0.0153785	-0.800369			ENSG00000145901	TNIP1	5	-0.9085	8.44577	-4.70369	9.64e-06	0.000287	2.66895
ENSG00000182107	TMEM30B	14	1.43425	1.58307	3.60667	0.000519089	0.0154084	-0.265139			ENSG00000144231	POLR2D	2	-0.7038	3.357	-4.69979	9.79e-06	0.00029	3.13301
ENSG00000198053	SIRPA	20	-0.485795	5.44973	-3.60406	0.000523643	0.0155166	-0.685628			ENSG00000171453	POLR1C	6	-1.12376	4.16373	-4.69854	9.84e-06	0.00029	3.01624
ENSG00000113583	C5orf15	5	0.440123	5.43287	3.59968	0.000531346	0.0157175	-0.712823			ENSG00000064932	SBNO2	19	-1.24033	5.90346	-4.69846	9.84e-06	0.00029	2.76175
ENSG00000184983	NDUFA6	22	0.50277	6.55306	3.59851	0.000533426	0.0157518	-0.79358			ENSG00000132205	EMILIN2	18	-1.24852	3.99253	-4.69838	9.84e-06	0.00029	3.05174
ENSG00000064932	SBNO2	19	-0.936812	5.90346	-3.59697	0.000536184	0.0158059	-0.735088			ENSG00000063660	GPC1	2	-1.619	5.09567	-4.69819	9.85e-06	0.00029	2.85023
ENSG00000134463	ECHDC3	10	0.560625	6.71787	3.59444	0.000540734	0.0159125	-0.817838			ENSG00000204568	MRPS18B	6	0.499036	5.54523	4.69761	9.87e-06	0.00029	2.76911
ENSG00000178982	EIF3K	19	0.515159	8.25367	3.58777	0.000552879	0.0162419	-0.876144			ENSG00000064199	SPA17	11	-1.01736	1.31319	-4.69726	9.89e-06	0.00029	3.27713
ENSG00000234964	FABP5P7	11	0.586431	4.51303	3.58669	0.000554889	0.0162729	-0.633995			ENSG00000101200	AVP	20	-3.12731	-1.22785	-4.69701	9.9e-06	0.00029	3.27843
ENSG00000169641	LUZP1	1	-0.640766	4.19869	-3.58557	0.000556962	0.0163057	-0.548857			ENSG00000154277	UCHL1	4	-1.55374	4.9619	-4.69617	9.93e-06	0.000291	2.89348
ENSG00000182541	LIMK2	22	-0.63692	4.36511	-3.5839	0.000560059	0.0163683	-0.586172			ENSG00000169764	UGP2	2	-0.67078	8.22553	-4.69468	9.99e-06	0.000292	2.64002
ENSG00000176619	LMNB2	19	-0.548508	3.91369	-3.57814	0.000570902	0.0166517	-0.513936			ENSG00000013588	GPRC5A	12	-1.88759	5.12373	-4.69126	1.01e-05	0.000295	2.86559
ENSG00000089327	FXYD5	19	-0.667795	5.67774	-3.57729	0.000572512	0.0166517	-0.784104			ENSG00000051108	HERPUD1	16	-0.65797	6.1026	-4.68896	1.02e-05	0.000297	2.69247
ENSG00000161558	TMEM143	19	0.500012	3.55056	3.5772	0.000572683	0.0166517	-0.488084			ENSG00000104419	NDRG1	8	-0.70066	8.20734	-4.68735	1.03e-05	0.000299	2.61327
ENSG00000164164	OTUD4	4	-0.844479	4.55168	-3.57487	0.000577149	0.0167433	-0.626631			ENSG00000154124	OTULIN	5	-0.56339	3.70912	-4.68391	1.04e-05	0.000302	3.0331
ENSG00000165795	NDRG2	14	0.469507	7.13142	3.57453	0.000577796	0.0167433	-0.890943			ENSG00000134684	YARS	1	-0.72138	5.52789	-4.67912	1.06e-05	0.000307	2.70856
ENSG00000110042	DTX4	11	-0.984067	4.23342	-3.57281	0.000581116	0.016811	-0.534237			ENSG00000052749	RRP12	10	-1.2855	4.57765	-4.67852	1.06e-05	0.000307	2.8756
ENSG00000213937	CLDN9	16	1.84544	-2.03287	3.57196	0.000582746	0.0168157	-0.394292			ENSG00000118407	FILIP1	6	-0.9378	2.43409	-4.67838	1.06e-05	0.000307	3.16259
ENSG00000101365	IDH3B	20	0.422051	6.37473	3.5717	0.000583248	0.0168157	-0.869945			ENSG00000130208	APOC1	19	-2.08221	4.07423	-4.67738	1.07e-05	0.000308	2.99389
ENSG00000153310	FAM49B	8	-0.503354	4.51957	-3.56883	0.000588838	0.0169482	-0.651754			ENSG00000198886	MT-ND4	MT	1.33268	14.2796	4.67212	1.09e-05	0.000314	2.52044
ENSG00000124256	ZBP1	20	-1.59479	-0.603381	-3.56799	0.000590498	0.0169674	-0.376114			ENSG00000099917	MED15	22	-0.56146	5.97965	-4.66893	1.1e-05	0.000317	2.62379
ENSG00000206567	AC022007.1	3	0.550291	5.31571	3.56731	0.000591833	0.0169772	-0.798706			ENSG00000176407	KCMF1	2	-0.46896	5.65801	-4.66429	1.12e-05	0.000322	2.6341
ENSG00000070404	FSTL3	19	-0.907596	6.66214	-3.56561	0.000595179	0.0170385	-0.882837			ENSG00000114648	KLHL18	3	-0.68008	3.37331	-4.66304	1.13e-05	0.000323	3.0054
ENSG00000166527	CLEC4D	12	-1.95279	-2.56047	-3.5649	0.000596571	0.0170385	-0.44164			ENSG00000134262	AP4B1	1	-0.71056	3.61432	-4.66288	1.13e-05	0.000323	2.95769
ENSG00000156171	DRAM2	1	0.533102	6.05074	3.5646	0.000597171	0.0170385	-0.877169			ENSG00000144635	DYNC1LI1	3	-0.5816	4.64853	-4.65838	1.15e-05	0.000328	2.75129
ENSG00000125538	IL1B	2	-1.82431	1.07675	-3.56384	0.000598687	0.0170385	-0.376685			ENSG00000198727	MT-CYB	MT	1.10936	13.7602	4.65587	1.16e-05	0.00033	2.45975
ENSG00000100003	SEC14L2	22	-2.04665	-1.09171	-3.5637	0.000598964	0.0170385	-0.416073			ENSG00000184216	IRAK1	X	-0.67132	5.27158	-4.6558	1.16e-05	0.00033	2.65491
ENSG00000117115	PADI2	1	-1.94826	-0.752963	-3.56181	0.000602731	0.0171172	-0.399766			ENSG00000147324	MFHAS1	8	-1.02243	3.52132	-4.65463	1.17e-05	0.000331	2.96745
ENSG00000046653	GPM6B	X	1.29589	1.66703	3.56017	0.000606017	0.0171819	-0.401111			ENSG00000124201	ZNFX1	20	-0.81031	5.24997	-4.65309	1.17e-05	0.000333	2.65256
ENSG00000144031	ANKRD53	2	0.919922	3.11221	3.55319	0.000620192	0.0175546	-0.501032			ENSG00000163565	IFI16	1	-1.01628	6.25499	-4.65252	1.18e-05	0.000333	2.55358
ENSG00000123146	ADGRE5	19	-0.735822	5.21878	-3.55187	0.000622904	0.0176022	-0.779351			ENSG00000114354	TFG	3	-0.51116	5.99973	-4.65126	1.18e-05	0.000334	2.55946
ENSG00000132475	H3F3B	17	-0.384067	8.79073	-3.54764	0.000631686	0.0178209	-1.00928			ENSG00000120217	CD274	9	-2.1169	1.00871	-4.64646	1.2e-05	0.00034	3.10516
ENSG00000076344	RGS11	16	-0.934067	4.61931	-3.54605	0.000635024	0.0178708	-0.705613			ENSG00000128342	LIF	22	-3.46453	2.16477	-4.64427	1.21e-05	0.000342	3.07243
ENSG00000143322	ABL2	1	-0.742551	4.87211	-3.5458	0.000635551	0.0178708	-0.739006			ENSG00000178860	MSC	8	-2.78168	3.35299	-4.64226	1.22e-05	0.000344	2.98255
ENSG00000119471	HSDL2	9	0.46828	7.11506	3.5452	0.000636813	0.0178768	-0.982192			ENSG00000274340	AC032011.1	15	-2.47997	-1.44787	-4.63754	1.25e-05	0.00035	3.06671
ENSG00000242173	ARHGDIG	16	-2.02521	1.63261	-3.539	0.000649989	0.0181934	-0.451471			ENSG00000100764	PSMC1	14	-0.63025	7.07759	-4.63733	1.25e-05	0.00035	2.45166
ENSG00000153815	CMIP	16	-0.558322	4.80711	-3.5389	0.000650221	0.0181934	-0.781558			ENSG00000133059	DSTYK	1	-0.62213	3.17003	-4.63364	1.27e-05	0.000354	2.91855
ENSG00000073756	PTGS2	1	-1.2622	4.09727	-3.538	0.000652158	0.0181956	-0.663943			ENSG00000166220	TBATA	10	3.20198	-2.42358	4.6323	1.27e-05	0.000355	3.03581
ENSG00000272562	AL512343.2	1	1.74208	-1.88842	3.53787	0.000652433	0.0181956	-0.497971			ENSG00000166396	SERPINB7	18	2.76307	-2.57007	4.63025	1.28e-05	0.000358	3.01972
ENSG00000172315	TP53RK	20	-0.589995	3.4596	-3.53698	0.000654354	0.0182194	-0.568984			ENSG00000273650	AC100793.4	17	1.62209	1.58031	4.62769	1.29e-05	0.000361	3.01616
ENSG00000144136	SLC20A1	2	-0.848371	5.38155	-3.53568	0.000657174	0.0182682	-0.870572			ENSG00000182902	SLC25A18	22	1.24643	3.48834	4.62649	1.3e-05	0.000362	2.83229
ENSG00000184730	APOBR	16	-1.39036	1.55672	-3.53466	0.000659388	0.0182999	-0.465596			ENSG00000088833	NSFL1C	20	-0.48754	6.16803	-4.6248	1.31e-05	0.000363	2.44507
ENSG00000164111	ANXA5	4	-0.581963	8.77477	-3.53127	0.000666809	0.0184758	-1.05698			ENSG00000259038	AL121820.2	14	2.1126	-1.06575	4.62215	1.32e-05	0.000366	3.02065
ENSG00000142227	EMP3	19	-1.08204	5.80518	-3.53011	0.000669346	0.0185015	-0.90114			ENSG00000163171	CDC42EP3	2	-0.91753	4.77935	-4.6218	1.32e-05	0.000366	2.61798
ENSG00000154589	LY96	8	-0.689217	3.15762	-3.52967	0.00067032	0.0185015	-0.562276			ENSG00000104332	SFRP1	8	0.880993	6.99512	4.6169	1.35e-05	0.000373	2.38073
ENSG00000171604	CXXC5	5	-0.635512	4.97181	-3.52937	0.000670987	0.0185015	-0.815229			ENSG00000172425	TTC36	11	1.97639	2.32385	4.61524	1.36e-05	0.000375	2.93117
ENSG00000116661	FBXO2	1	-2.21569	-1.49384	-3.52629	0.000677831	0.01866	-0.524631			ENSG00000225217	HSPA7	1	-1.99906	2.95105	-4.61447	1.36e-05	0.000375	2.87833
ENSG00000069399	BCL3	19	-0.938719	5.75004	-3.52448	0.0006819	0.0187418	-0.941267			ENSG00000198712	MT-CO2	MT	0.72001	14.285	4.61036	1.38e-05	0.000381	2.28947
ENSG00000136235	GPNMB	7	-0.811111	5.75308	-3.51984	0.000692409	0.0189947	-0.95534			ENSG00000285205	AL121612.2	14	2.01266	-1.07388	4.60313	1.42e-05	0.00039	2.9465
ENSG00000152749	GPR180	13	0.905825	4.3637	3.51943	0.000693326	0.0189947	-0.783215			ENSG00000132603	NIP7	16	-1.00373	3.9334	-4.60285	1.43e-05	0.00039	2.70889
ENSG00000244482	LILRA6	19	-1.55954	0.578276	-3.5165	0.000700045	0.019148	-0.511293			ENSG00000183684	ALYREF	17	-0.57885	5.21228	-4.60196	1.43e-05	0.000391	2.45994
ENSG00000139641	ESYT1	12	0.551647	7.70645	3.51595	0.000701331	0.0191525	-1.08659			ENSG00000167613	LAIR1	19	-0.80533	5.59424	-4.60171	1.43e-05	0.000391	2.404
ENSG00000204257	HLA-DMA	6	0.500084	5.99151	3.51524	0.000702961	0.0191664	-1.02982			ENSG00000274307	AC023449.2	15	-2.58457	-1.74185	-4.60148	1.43e-05	0.000391	2.93154
ENSG00000196090	PTPRT	20	-1.9186	-1.78246	-3.51432	0.000705085	0.0191936	-0.555227			ENSG00000278053	DDX52	17	-0.59085	3.76082	-4.59894	1.45e-05	0.000394	2.69841
ENSG00000168246	UBTD2	5	-0.477335	3.74783	-3.5136	0.000706755	0.0192084	-0.683573			ENSG00000187164	SHTN1	10	-0.88169	3.07822	-4.5985	1.45e-05	0.000394	2.80664
ENSG00000182379	NXPH4	12	1.36048	1.11807	3.51088	0.000713119	0.0193506	-0.544221			ENSG00000143878	RHOB	2	0.861422	9.90347	4.59757	1.45e-05	0.000394	2.25361
ENSG00000120053	GOT1	10	0.450945	4.06941	3.51022	0.000714654	0.0193614	-0.789604			ENSG00000234964	FABP5P7	11	0.806763	4.51303	4.59743	1.46e-05	0.000394	2.57128
ENSG00000129116	PALLD	4	-0.812681	5.67545	-3.50905	0.000717408	0.0194053	-1.01384			ENSG00000228170	AL031963.1	6	1.68826	0.325747	4.5955	1.47e-05	0.000397	2.92957
ENSG00000008405	CRY1	12	-0.800371	3.81682	-3.50834	0.000719085	0.0194198	-0.699699			ENSG00000078269	SYNJ2	6	-1.71725	2.02246	-4.59473	1.47e-05	0.000397	2.88932
ENSG00000110871	COQ5	12	0.810207	4.30966	3.50727	0.000721612	0.0194573	-0.799017			ENSG00000125730	C3	19	-1.21987	9.03217	-4.59455	1.47e-05	0.000397	2.25381
ENSG00000104325	DECR1	8	0.583687	6.66587	3.50667	0.000723042	0.0194651	-1.08142			ENSG00000070010	UFD1	22	-0.53314	5.58534	-4.59407	1.47e-05	0.000397	2.37943
ENSG00000267213	AC007773.1	19	1.44782	-0.973133	3.50507	0.00072686	0.019526	-0.560077			ENSG00000107175	CREB3	9	-0.60867	4.79115	-4.59114	1.49e-05	0.000401	2.48555
ENSG00000101670	LIPG	18	-2.32978	-1.15826	-3.50476	0.000727591	0.019526	-0.578508			ENSG00000093000	NUP50	22	-0.58889	4.34608	-4.58975	1.5e-05	0.000402	2.57016
ENSG00000178718	RPP25	15	-0.759009	2.47372	-3.50303	0.000731746	0.019592	-0.589891			ENSG00000223403	MEG9	14	-2.57197	-0.11045	-4.58762	1.51e-05	0.000404	2.90307
ENSG00000109846	CRYAB	11	-0.771016	10.1187	-3.50278	0.000732347	0.019592	-1.16091			ENSG00000141639	MAPK4	18	2.38284	-1.91729	4.58759	1.51e-05	0.000404	2.88602
ENSG00000180611	MB21D2	3	-0.746058	2.47935	-3.50229	0.000733527	0.0195929	-0.587849			ENSG00000089195	TRMT6	20	-0.83865	2.98134	-4.58692	1.52e-05	0.000405	2.77793
ENSG00000012779	ALOX5	10	-1.4932	1.25961	-3.50165	0.000735059	0.0196031	-0.559037			ENSG00000118680	MYL12B	18	-0.44046	7.98457	-4.58434	1.53e-05	0.000408	2.23445
ENSG00000172053	QARS	3	0.353297	6.64198	3.49956	0.000740128	0.0197075	-1.10418			ENSG00000172037	LAMB2	3	-0.86887	8.22461	-4.5841	1.53e-05	0.000408	2.22634
ENSG00000105329	TGFB1	19	-0.63306	5.13833	-3.49817	0.000743506	0.019758	-0.965747			ENSG00000157782	CABP1	12	1.94771	2.2452	4.58294	1.54e-05	0.000409	2.83929
ENSG00000135127	BICDL1	12	-2.39616	-1.77447	-3.49783	0.000744338	0.019758	-0.603612			ENSG00000112936	C7	5	1.78636	5.9688	4.57841	1.57e-05	0.000416	2.35616
ENSG00000133317	LGALS12	11	0.750357	7.07586	3.49581	0.000749271	0.019858	-1.13134			ENSG00000077092	RARB	3	2.22302	0.597947	4.57575	1.58e-05	0.000419	2.85609
ENSG00000145824	CXCL14	5	-0.917104	7.29465	-3.49372	0.000754423	0.0198981	-1.13333			ENSG00000141378	PTRH2	17	-0.83885	4.22086	-4.57409	1.59e-05	0.00042	2.52868
ENSG00000168268	NT5DC2	3	-0.523585	4.23424	-3.49365	0.000754591	0.0198981	-0.834619			ENSG00000187840	EIF4EBP1	8	0.769415	6.32831	4.57377	1.59e-05	0.00042	2.24888
ENSG00000115738	ID2	2	-0.672299	5.15712	-3.49319	0.000755728	0.0198981	-0.985178			ENSG00000170421	KRT8	12	-3.32365	2.69709	-4.57372	1.59e-05	0.00042	2.79134
ENSG00000267122	AC004490.1	19	1.53525	-0.251814	3.49316	0.000755813	0.0198981	-0.579913			ENSG00000147573	TRIM55	8	2.17342	-1.46644	4.56743	1.63e-05	0.00043	2.82278
ENSG00000196562	SULF2	20	-0.667192	4.42886	-3.49273	0.000756875	0.0198981	-0.865505			ENSG00000176845	METRNL	17	-1.06348	6.48002	-4.56566	1.64e-05	0.000432	2.21601
ENSG00000110876	SELPLG	12	-0.983425	2.67387	-3.49237	0.000757778	0.0198981	-0.626854			ENSG00000185022	MAFF	22	-1.11086	7.17945	-4.5648	1.65e-05	0.000433	2.18443
ENSG00000114988	LMAN2L	2	0.436035	3.98272	3.49097	0.000761251	0.0199317	-0.803924			ENSG00000073536	NLE1	17	-0.68699	3.33075	-4.56312	1.66e-05	0.000435	2.63859
ENSG00000079435	LIPE	19	0.689329	9.89452	3.49091	0.000761392	0.0199317	-1.19765			ENSG00000170759	KIF5B	10	-0.56907	6.94332	-4.56101	1.67e-05	0.000438	2.17399
ENSG00000240990	HOXA11-AS	7	-2.46046	-1.21642	-3.49004	0.000763567	0.0199473	-0.629815			ENSG00000125977	EIF2S2	20	-0.53361	6.53423	-4.55863	1.69e-05	0.00044	2.1798
ENSG00000049249	TNFRSF9	1	-1.9775	-2.48488	-3.48974	0.000764325	0.0199473	-0.645807			ENSG00000183655	KLHL25	15	-1.65055	3.21594	-4.55862	1.69e-05	0.00044	2.64398
ENSG00000132510	KDM6B	17	-0.911217	6.6346	-3.48861	0.000767149	0.0199904	-1.12565			ENSG00000226031	FGF13-AS1	X	-2.42878	-0.34211	-4.55842	1.69e-05	0.00044	2.80069
ENSG00000125875	TBC1D20	20	0.347941	5.40292	3.48603	0.000773663	0.0201294	-1.05589			ENSG00000203485	INF2	14	-0.97437	7.20551	-4.55713	1.7e-05	0.000442	2.15313
ENSG00000198142	SOWAHC	2	-0.657714	2.91223	-3.48528	0.000775569	0.0201483	-0.662523			ENSG00000204574	ABCF1	6	-0.59017	5.69782	-4.55452	1.72e-05	0.000446	2.22234
ENSG00000271576	AL359504.2	1	1.46785	-0.0987993	3.48475	0.000776916	0.0201526	-0.601348			ENSG00000175197	DDIT3	12	-0.97713	5.10773	-4.55189	1.73e-05	0.00045	2.29922
ENSG00000076555	ACACB	12	0.650771	9.53066	3.48249	0.000782665	0.0202709	-1.2216			ENSG00000162745	OLFML2B	1	-1.2012	3.05078	-4.54732	1.76e-05	0.000456	2.61295
ENSG00000172270	BSG	19	0.440071	9.04338	3.48134	0.000785627	0.0202821	-1.21911			ENSG00000076344	RGS11	16	-1.20343	4.61931	-4.54731	1.76e-05	0.000456	2.39302
ENSG00000128335	APOL2	22	-0.730562	5.53349	-3.48128	0.000785766	0.0202821	-1.0566			ENSG00000105559	PLEKHA4	19	-1.17773	4.56604	-4.54591	1.77e-05	0.000458	2.39124
ENSG00000099204	ABLIM1	10	-0.421915	6.76026	-3.48076	0.000787116	0.0202821	-1.1629			ENSG00000117592	PRDX6	1	0.526286	9.64531	4.53709	1.83e-05	0.000473	2.03182
ENSG00000076944	STXBP2	19	-1.05976	2.79887	-3.48047	0.00078785	0.0202821	-0.676264			ENSG00000101343	CRNKL1	20	-0.68995	3.99898	-4.52986	1.89e-05	0.000485	2.39758
ENSG00000167283	ATP5MG	11	0.441332	6.26621	3.47965	0.000789982	0.0203063	-1.14892			ENSG00000081377	CDC14B	9	-1.04247	3.99439	-4.52905	1.89e-05	0.000486	2.40913
ENSG00000163376	KBTBD8	3	-1.74904	-1.04674	-3.47886	0.00079203	0.0203284	-0.637378			ENSG00000165424	ZCCHC24	10	-0.57271	6.53141	-4.52835	1.9e-05	0.000487	2.06947
ENSG00000166913	YWHAB	20	-0.33207	7.38338	-3.47829	0.000793502	0.0203356	-1.19127			ENSG00000105447	GRWD1	19	-0.87944	4.59127	-4.52749	1.9e-05	0.000488	2.2903
ENSG00000102962	CCL22	16	-2.26473	-0.388017	-3.47512	0.00080175	0.0204893	-0.640421			ENSG00000054803	CBLN4	20	2.66111	-1.64478	4.52324	1.93e-05	0.000494	2.65726
ENSG00000173599	PC	11	0.543168	7.61046	3.47506	0.000801902	0.0204893	-1.20916			ENSG00000129460	NGDN	14	-0.63563	4.28745	-4.52321	1.93e-05	0.000494	2.31742
ENSG00000154723	ATP5PF	21	0.348617	7.10523	3.47447	0.000803459	0.0204984	-1.19812			ENSG00000086061	DNAJA1	9	-0.69775	7.54337	-4.52268	1.94e-05	0.000494	2.01805
ENSG00000125037	EMC3	3	0.464895	7.06438	3.47218	0.000809501	0.0206217	-1.20228			ENSG00000198185	ZNF334	20	2.10091	0.65432	4.52127	1.95e-05	0.000496	2.66089
ENSG00000111843	TMEM14C	6	0.385372	6.75524	3.47028	0.000814532	0.0206846	-1.19941			ENSG00000101187	SLCO4A1	20	-1.22847	4.14619	-4.5207	1.95e-05	0.000497	2.36395
ENSG00000146729	NIPSNAP2	7	0.427228	6.08986	3.46991	0.000815502	0.0206846	-1.16575			ENSG00000002834	LASP1	17	-0.53813	7.02291	-4.51979	1.96e-05	0.000498	2.02072
ENSG00000142583	SLC2A5	1	-1.66213	2.27464	-3.46929	0.000817148	0.0206846	-0.660773			ENSG00000067057	PFKP	10	-1.28655	3.73691	-4.51866	1.97e-05	0.000499	2.45149
ENSG00000162924	REL	2	-1.19898	1.56158	-3.46903	0.000817862	0.0206846	-0.651669			ENSG00000245849	RAD51-AS1	15	1.91663	1.98923	4.51828	1.97e-05	0.000499	2.61579
ENSG00000217643	PTGES3P2	2	1.57934	-1.48804	3.46896	0.000818027	0.0206846	-0.665945			ENSG00000121579	NAA50	3	-0.61718	6.38595	-4.51273	2.01e-05	0.000509	2.01963
ENSG00000276600	RAB7B	1	-1.12607	2.92879	-3.46801	0.000820591	0.0207187	-0.728549			ENSG00000145861	C1QTNF2	5	-1.95256	-0.02572	-4.51084	2.03e-05	0.000512	2.631
ENSG00000146859	TMEM140	7	0.50093	5.68763	3.46698	0.000823329	0.0207466	-1.13923			ENSG00000182197	EXT1	8	-0.6967	4.67779	-4.51012	2.03e-05	0.000513	2.21731
ENSG00000181234	TMEM132C	12	0.519476	6.27123	3.46652	0.000824575	0.0207466	-1.1869			ENSG00000155254	MARVELD1	10	-0.81716	4.10424	-4.50925	2.04e-05	0.000513	2.32477
ENSG00000105135	ILVBL	19	0.60168	5.41313	3.46623	0.000825343	0.0207466	-1.11613			ENSG00000144810	COL8A1	3	-1.88548	4.02442	-4.50748	2.05e-05	0.000516	2.37506
ENSG00000109099	PMP22	17	-0.467153	7.28106	-3.46282	0.000834585	0.0209481	-1.23268			ENSG00000065809	FAM107B	10	-0.69063	6.15179	-4.50704	2.06e-05	0.000516	2.01056
ENSG00000100347	SAMM50	22	0.456337	5.94317	3.46006	0.000842115	0.0210974	-1.18156			ENSG00000079332	SAR1A	10	-0.54589	7.7278	-4.50587	2.07e-05	0.000518	1.9497
ENSG00000172927	MYEOV	11	-3.15712	-0.225949	-3.45974	0.000843008	0.0210974	-0.698811			ENSG00000197694	SPTAN1	9	-0.68542	7.41918	-4.50484	2.07e-05	0.000519	1.95454
ENSG00000125844	RRBP1	20	-0.529362	7.00317	-3.45655	0.000851809	0.0212531	-1.24219			ENSG00000013364	MVP	16	-0.82382	6.54097	-4.50422	2.08e-05	0.00052	1.9854
ENSG00000090263	MRPS33	7	0.367719	5.285	3.45641	0.000852189	0.0212531	-1.12315			ENSG00000160199	PKNOX1	21	-0.68276	3.48605	-4.5036	2.08e-05	0.00052	2.40797
ENSG00000129226	CD68	17	1.37563	-1.17169	3.45613	0.000852964	0.0212531	-0.695597			ENSG00000156127	BATF	14	-2.30952	0.909983	-4.50205	2.1e-05	0.000522	2.59661
ENSG00000176623	RMDN1	8	0.371901	5.5292	3.45298	0.000861755	0.0214409	-1.16145			ENSG00000196739	COL27A1	9	-1.32946	3.2983	-4.5017	2.1e-05	0.000522	2.44532
ENSG00000175727	MLXIP	12	-0.546746	6.06164	-3.45216	0.000864055	0.0214534	-1.20468			ENSG00000162645	GBP2	1	-0.56592	6.74222	-4.50069	2.11e-05	0.000524	1.96083
ENSG00000162390	ACOT11	1	1.62375	-0.0157523	3.45181	0.000865034	0.0214534	-0.692774			ENSG00000100003	SEC14L2	22	-2.5907	-1.09171	-4.4984	2.13e-05	0.000527	2.58606
ENSG00000111058	ACSS3	12	0.576537	5.7496	3.45146	0.00086603	0.0214534	-1.19393			ENSG00000182220	ATP6AP2	X	-0.49822	6.61034	-4.49834	2.13e-05	0.000527	1.95585
ENSG00000149743	TRPT1	11	0.473847	4.51143	3.44953	0.000871483	0.0215473	-1.03245			ENSG00000091136	LAMB1	7	0.89141	7.36096	4.49796	2.13e-05	0.000527	1.93388
ENSG00000186407	CD300E	17	-1.76045	1.21432	-3.44819	0.000875266	0.0215473	-0.707322			ENSG00000087116	ADAMTS2	5	-0.64034	5.46394	-4.49208	2.18e-05	0.000538	2.01671
ENSG00000197444	OGDHL	10	2.36411	-2.67975	3.44794	0.000875984	0.0215473	-0.738911			ENSG00000153879	CEBPG	19	-0.61425	5.30477	-4.48974	2.2e-05	0.000542	2.02787
ENSG00000182732	RGS6	14	1.14437	2.2704	3.44793	0.000876022	0.0215473	-0.762997			ENSG00000110400	NECTIN1	11	-1.20142	2.3434	-4.48732	2.22e-05	0.000546	2.46464
ENSG00000021826	CPS1	2	1.18535	1.61637	3.44789	0.000876133	0.0215473	-0.71808			ENSG00000162909	CAPN2	1	-0.51513	7.39487	-4.48478	2.24e-05	0.000551	1.8819
ENSG00000162997	PRORSD1P	2	1.39191	0.00330299	3.44607	0.00088132	0.0216437	-0.708503			ENSG00000177614	PGBD5	1	2.00869	-0.33521	4.48019	2.28e-05	0.000559	2.52895
ENSG00000114023	FAM162A	3	0.534859	5.15606	3.44218	0.000892541	0.0218608	-1.15455			ENSG00000100985	MMP9	20	-2.89456	2.6978	-4.47839	2.29e-05	0.000562	2.44876
ENSG00000172965	MIR4435-2HG	2	-0.616167	3.47671	-3.44211	0.000892722	0.0218608	-0.854215			ENSG00000108828	VAT1	17	-0.51895	7.1266	-4.47816	2.3e-05	0.000562	1.86521
ENSG00000125851	PCSK2	20	1.78324	-2.21251	3.4407	0.000896829	0.021901	-0.758742			ENSG00000067182	TNFRSF1A	12	-0.6965	7.38104	-4.47752	2.3e-05	0.000563	1.85586
ENSG00000272872	AP000525.1	22	1.55636	-1.00926	3.44066	0.000896931	0.021901	-0.73066			ENSG00000118200	CAMSAP2	1	-0.64651	4.81336	-4.47602	2.31e-05	0.000565	2.07134
ENSG00000138835	RGS3	9	0.632572	7.26409	3.43999	0.000898889	0.0219175	-1.30895			ENSG00000198492	YTHDF2	1	-0.61329	5.64608	-4.47538	2.32e-05	0.000566	1.93855
ENSG00000148948	LRRC4C	11	-2.00251	-2.32833	-3.43948	0.000900371	0.0219223	-0.779348			ENSG00000147454	SLC25A37	8	-0.70531	5.09987	-4.47493	2.32e-05	0.000566	2.02727
ENSG00000158470	B4GALT5	20	-0.763843	5.15939	-3.43793	0.000904916	0.0220016	-1.12972			ENSG00000183807	FAM162B	6	1.60352	1.97064	4.46898	2.38e-05	0.000577	2.43817
ENSG00000224525	AL591686.1	1	1.30043	2.37669	3.43707	0.000907435	0.0220036	-0.847567			ENSG00000225972	MTND1P23	1	1.44053	2.48209	4.46894	2.38e-05	0.000577	2.40579
ENSG00000116459	ATP5PB	1	0.360751	6.79649	3.43678	0.000908298	0.0220036	-1.30339			ENSG00000022267	FHL1	X	-0.82841	9.79346	-4.46724	2.39e-05	0.00058	1.77399
ENSG00000274425	AC114271.1	19	0.951939	1.76725	3.43636	0.000909553	0.0220036	-0.763134			ENSG00000114861	FOXP1	3	-0.62606	5.38072	-4.46628	2.4e-05	0.000581	1.9392
ENSG00000111775	COX6A1	12	0.568551	6.25492	3.43596	0.000910732	0.0220036	-1.28011			ENSG00000267221	C17orf113	17	2.053	-1.51312	4.46496	2.41e-05	0.000583	2.47015
ENSG00000272848	AL135910.1	6	1.17373	0.563507	3.43554	0.000911951	0.0220036	-0.742706			ENSG00000073060	SCARB1	12	-0.83935	5.7867	-4.46493	2.41e-05	0.000583	1.89566
ENSG00000167600	CYP2S1	19	-1.82242	-1.49659	-3.43496	0.000913667	0.0220036	-0.765859			ENSG00000167994	RAB3IL1	11	-0.82031	3.97068	-4.46352	2.43e-05	0.000585	2.18624
ENSG00000189221	MAOA	X	0.55871	8.42551	3.43468	0.000914505	0.0220036	-1.35027			ENSG00000138131	LOXL4	10	-1.40507	2.86846	-4.46214	2.44e-05	0.000587	2.32565
ENSG00000117640	MTFR1L	1	0.364384	5.72332	3.43433	0.000915539	0.0220036	-1.23986			ENSG00000149124	GLYAT	11	-0.89469	5.57874	-4.45983	2.46e-05	0.000592	1.8838
ENSG00000145860	RNF145	5	-0.505833	4.94624	-3.43397	0.000916601	0.0220036	-1.1224			ENSG00000168282	MGAT2	14	-0.72814	3.61602	-4.45889	2.47e-05	0.000593	2.23262
ENSG00000168734	PKIG	20	-0.413814	5.93372	-3.43197	0.000922578	0.0221058	-1.26359			ENSG00000184371	CSF1	1	-1.13838	6.47683	-4.45403	2.52e-05	0.000603	1.81336
ENSG00000023228	NDUFS1	2	0.536125	5.8875	3.43134	0.000924468	0.0221058	-1.27259			ENSG00000242797	GLYCTK-AS1	3	2.10762	-0.65701	4.45286	2.53e-05	0.000605	2.43481
ENSG00000161179	YDJC	22	-1.29452	0.995762	-3.43109	0.000925222	0.0221058	-0.75219			ENSG00000110315	RNF141	11	-0.59785	5.40603	-4.45232	2.53e-05	0.000605	1.881
ENSG00000224950	AL390066.1	1	1.44331	-1.56971	3.43081	0.000926038	0.0221058	-0.7792			ENSG00000067334	DNTTIP2	1	-0.72188	5.85825	-4.44948	2.56e-05	0.000611	1.83208
ENSG00000115756	HPCAL1	2	-0.453539	4.33557	-3.42747	0.000936114	0.0222839	-1.07126			ENSG00000055044	NOP58	2	-0.71728	5.76701	-4.44795	2.57e-05	0.000614	1.83394
ENSG00000184009	ACTG1	17	-0.399569	10.0914	-3.42726	0.000936747	0.0222839	-1.3926			ENSG00000138378	STAT4	2	1.48459	2.80036	4.44489	2.6e-05	0.00062	2.29163
ENSG00000176171	BNIP3	10	0.417398	6.58025	3.42704	0.000937416	0.0222839	-1.32316			ENSG00000136026	CKAP4	12	-0.67295	4.96327	-4.44214	2.63e-05	0.000625	1.91428
ENSG00000171862	PTEN	10	0.42364	7.42286	3.42545	0.000942275	0.0223682	-1.35825			ENSG00000162522	KIAA1522	1	-1.05078	2.59817	-4.4421	2.63e-05	0.000625	2.29827
ENSG00000131504	DIAPH1	5	-0.698372	4.18061	-3.42466	0.000944665	0.0223938	-0.999513			ENSG00000106636	YKT6	7	-0.49264	5.64147	-4.4389	2.66e-05	0.000631	1.80729
ENSG00000137441	FGFBP2	4	1.30586	2.75319	3.42136	0.00095481	0.0226029	-0.845171			ENSG00000137275	RIPK1	6	-0.66917	4.93392	-4.43685	2.68e-05	0.000635	1.88558
ENSG00000100580	TMED8	14	0.430191	3.69947	3.42044	0.000957644	0.0226386	-0.99208			ENSG00000113140	SPARC	5	-0.65074	11.024	-4.43641	2.69e-05	0.000636	1.65669
ENSG00000168765	GSTM4	1	0.342414	4.70098	3.41864	0.000963242	0.0227394	-1.15355			ENSG00000136244	IL6	7	-1.9754	7.02473	-4.43596	2.69e-05	0.000636	1.73026
ENSG00000132603	NIP7	16	-0.746247	3.9334	-3.41821	0.000964577	0.0227395	-0.982491			ENSG00000103035	PSMD7	16	-0.57911	6.16332	-4.43105	2.74e-05	0.000647	1.73504
ENSG00000142599	RERE	1	0.48646	6.41379	3.41639	0.000970258	0.0228419	-1.34699			ENSG00000151929	BAG3	10	-1.12131	6.79416	-4.42971	2.76e-05	0.000649	1.70404
ENSG00000170323	FABP4	8	0.56608	13.2456	3.41555	0.000972912	0.0228728	-1.43768			ENSG00000188229	TUBB4B	9	-0.64078	7.74507	-4.42903	2.76e-05	0.00065	1.67083
ENSG00000066336	SPI1	11	-0.975367	4.10335	-3.41333	0.000979921	0.0230059	-1.0714			ENSG00000161057	PSMC2	7	-0.4813	5.64203	-4.42665	2.79e-05	0.000655	1.75991
ENSG00000257337	AC068888.1	12	0.382904	5.90037	3.41237	0.000982942	0.0230451	-1.32821			ENSG00000123144	TRIR	19	-0.53791	7.9137	-4.42578	2.8e-05	0.000656	1.65434
ENSG00000173281	PPP1R3B	8	-0.607404	4.51794	-3.41117	0.000986762	0.023103	-1.10714			ENSG00000168490	PHYHIP	8	-1.42899	2.33112	-4.42167	2.84e-05	0.000666	2.25459
ENSG00000047457	CP	3	1.45018	1.82611	3.40801	0.000996887	0.023308	-0.839072			ENSG00000198759	EGFL6	X	-3.43893	-0.17523	-4.42078	2.85e-05	0.000666	2.32059
ENSG00000171612	SLC25A33	1	0.52076	5.70513	3.40667	0.0010012	0.0233767	-1.32061			ENSG00000164219	PGGT1B	5	-0.6461	3.84039	-4.42065	2.85e-05	0.000666	2.0311
ENSG00000198223	CSF2RA	X	-1.37521	3.30558	-3.40438	0.00100862	0.0235179	-0.924715			ENSG00000141338	ABCA8	17	0.723939	5.92343	4.41664	2.9e-05	0.000676	1.71267
ENSG00000267221	C17orf113	17	1.48405	-1.51312	3.40224	0.00101561	0.0236485	-0.840899			ENSG00000085063	CD59	11	-0.62143	8.27351	-4.41576	2.91e-05	0.000677	1.61013
ENSG00000198113	TOR4A	9	-0.896494	1.3987	-3.40115	0.00101916	0.0236989	-0.84562			ENSG00000184428	TOP1MT	8	-0.64541	3.48577	-4.41474	2.92e-05	0.000678	2.08799
ENSG00000135052	GOLM1	9	-0.588787	3.60608	-3.39989	0.0010233	0.0237629	-1.00568			ENSG00000118526	TCF21	6	2.91638	-0.00522	4.41473	2.92e-05	0.000678	2.30217
ENSG00000138678	GPAT3	4	1.03886	3.61505	3.39847	0.00102799	0.0238274	-1.10645			ENSG00000237356	AL365295.1	14	1.69453	-0.60381	4.41345	2.93e-05	0.00068	2.29897
ENSG00000154845	PPP4R1	18	-0.41333	4.38568	-3.39791	0.00102985	0.0238274	-1.14503			ENSG00000277631	PGM5P3-AS1	9	1.91484	0.413182	4.41131	2.96e-05	0.000685	2.28661
ENSG00000108846	ABCC3	17	-1.8705	0.924717	-3.39779	0.00103027	0.0238274	-0.841917			ENSG00000198763	MT-ND2	MT	1.21875	13.8614	4.41071	2.96e-05	0.000685	1.55735
ENSG00000125730	C3	19	-0.881709	9.03216	-3.39383	0.00104346	0.0240999	-1.47923			ENSG00000180891	CUEDC1	17	-0.63978	4.74879	-4.40858	2.99e-05	0.00069	1.82721
ENSG00000259943	AL050341.2	1	1.16882	1.40727	3.39199	0.00104965	0.0241786	-0.871536			ENSG00000151014	NOCT	4	-1.27195	3.37009	-4.40722	3e-05	0.000692	2.0803
ENSG00000179008	C14orf39	14	1.7653	-2.12041	3.39134	0.00105186	0.0241786	-0.894783			ENSG00000115758	ODC1	2	-0.68417	5.23654	-4.40172	3.06e-05	0.000705	1.73184
ENSG00000115009	CCL20	2	-2.24331	-2.08097	-3.39123	0.00105221	0.0241786	-0.909936			ENSG00000070444	MNT	17	-0.84951	3.8295	-4.40169	3.06e-05	0.000705	1.99309
ENSG00000110852	CLEC2B	12	-0.561152	5.26801	-3.39114	0.00105254	0.0241786	-1.30182			ENSG00000109814	UGDH	4	-1.03351	5.40583	-4.40017	3.08e-05	0.000708	1.71282
ENSG00000197461	PDGFA	7	-0.690935	2.7709	-3.39049	0.00105474	0.0241895	-0.923305			ENSG00000050820	BCAR1	16	-1.17128	5.4557	-4.39942	3.09e-05	0.000709	1.71009
ENSG00000036672	USP2	11	-1.55138	0.945561	-3.38938	0.0010585	0.0241895	-0.866486			ENSG00000176619	LMNB2	19	-0.68246	3.91369	-4.39874	3.1e-05	0.00071	1.96719
ENSG00000196352	CD55	1	-0.672608	5.46294	-3.38899	0.00105982	0.0241895	-1.33292			ENSG00000152234	ATP5F1A	18	0.516214	8.46551	4.3978	3.11e-05	0.000712	1.53959
ENSG00000018625	ATP1A2	1	1.19439	6.40581	3.38848	0.00106158	0.0241895	-1.43141			ENSG00000173918	C1QTNF1	17	-0.85575	7.67675	-4.39706	3.12e-05	0.000713	1.55519
ENSG00000198300	PEG3	19	0.885764	2.40855	3.38801	0.00106316	0.0241895	-0.946643			ENSG00000132510	KDM6B	17	-1.16953	6.6346	-4.39431	3.15e-05	0.000719	1.58783
ENSG00000222041	CYTOR	2	-1.1281	4.77579	-3.38731	0.00106558	0.0241895	-1.1859			ENSG00000204160	ZDHHC18	1	-0.78214	5.14347	-4.39403	3.15e-05	0.000719	1.71506
ENSG00000153179	RASSF3	12	-0.520876	5.17483	-3.38705	0.00106646	0.0241895	-1.30666			ENSG00000116786	PLEKHM2	1	-0.66486	6.04176	-4.3906	3.2e-05	0.000727	1.59467
ENSG00000126107	HECTD3	1	0.410477	5.29022	3.38704	0.00106648	0.0241895	-1.32802			ENSG00000127334	DYRK2	12	-0.74753	2.8683	-4.38975	3.21e-05	0.000727	2.07929
ENSG00000109943	CRTAM	11	-1.90614	-2.37061	-3.38686	0.00106713	0.0241895	-0.906942			ENSG00000128294	TPST2	22	-0.7398	5.55563	-4.3897	3.21e-05	0.000727	1.64338
ENSG00000100055	CYTH4	22	-0.958437	3.42277	-3.38684	0.00106718	0.0241895	-1.00542			ENSG00000111339	ART4	12	2.38475	-1.65209	4.38951	3.21e-05	0.000727	2.20849
ENSG00000128245	YWHAH	22	-0.399307	5.97293	-3.38331	0.00107934	0.0244327	-1.41112			ENSG00000117395	EBNA1BP2	1	-0.6817	4.9303	-4.38413	3.27e-05	0.000741	1.71129
ENSG00000092295	TGM1	14	-2.30609	-1.40082	-3.38157	0.00108539	0.0245371	-0.903156			ENSG00000154582	ELOC	8	-0.56049	6.07518	-4.38319	3.29e-05	0.000742	1.5706
ENSG00000187474	FPR3	19	-1.45929	1.70494	-3.38074	0.00108829	0.0245701	-0.911636			ENSG00000168237	GLYCTK	3	1.37414	4.21824	4.38294	3.29e-05	0.000742	1.83667
ENSG00000112799	LY86	6	-1.12594	1.61552	-3.37959	0.0010923	0.024628	-0.911331			ENSG00000167778	SPRYD3	12	-0.61044	5.68768	-4.38191	3.3e-05	0.000744	1.59578
ENSG00000154217	PITPNC1	17	-0.470733	4.73831	-3.37801	0.00109787	0.0247208	-1.27081			ENSG00000130589	HELZ2	20	-0.86684	3.90057	-4.37964	3.33e-05	0.00075	1.89181
ENSG00000144118	RALB	2	-0.338066	5.36645	-3.37737	0.00110011	0.0247388	-1.37004			ENSG00000156299	TIAM1	21	-1.37051	1.31498	-4.3786	3.34e-05	0.000752	2.14908
ENSG00000072778	ACADVL	17	0.495481	9.18113	3.37294	0.00111586	0.0250599	-1.54785			ENSG00000231943	PGM5P4-AS1	2	2.00642	0.766994	4.37429	3.4e-05	0.000763	2.15229
ENSG00000110074	FOXRED1	11	0.457316	4.30494	3.37038	0.00112504	0.0252328	-1.22738			ENSG00000108829	LRRC59	17	-0.74691	5.24072	-4.36838	3.47e-05	0.000779	1.61495
ENSG00000162733	DDR2	1	-0.491205	7.55117	-3.36936	0.00112871	0.0252819	-1.52123			ENSG00000162231	NXF1	11	-0.72548	6.06954	-4.36812	3.48e-05	0.000779	1.51882
ENSG00000163624	CDS1	4	-1.72032	-2.42765	-3.36858	0.00113155	0.0253123	-0.964584			ENSG00000267653	AC002546.1	17	1.5776	4.04832	4.36711	3.49e-05	0.000781	1.84397
ENSG00000011198	ABHD5	3	0.507522	6.91296	3.36813	0.00113319	0.0253159	-1.51387			ENSG00000146411	SLC2A12	6	2.1288	-1.79376	4.36677	3.49e-05	0.000781	2.13344
ENSG00000163694	RBM47	4	-1.02856	4.19009	-3.3674	0.00113584	0.0253418	-1.14938			ENSG00000131203	IDO1	8	2.14586	1.51563	4.36501	3.52e-05	0.000785	2.09986
ENSG00000129988	LBP	20	-1.8458	2.68036	-3.3663	0.00113982	0.0253457	-0.981309			ENSG00000178927	CYBC1	17	-0.62222	5.07498	-4.36219	3.55e-05	0.000792	1.61104
ENSG00000128965	CHAC1	15	-2.10254	-1.21661	-3.36619	0.00114023	0.0253457	-0.948252			ENSG00000260196	AC124798.1	11	-2.33661	0.493794	-4.35869	3.6e-05	0.000801	2.10651
ENSG00000119408	NEK6	9	-0.515055	3.81196	-3.36591	0.00114125	0.0253457	-1.10836			ENSG00000150625	GPM6A	4	2.66821	-0.87932	4.35775	3.61e-05	0.000803	2.10876
ENSG00000184752	NDUFA12	12	0.393634	5.38418	3.36572	0.00114195	0.0253457	-1.41817			ENSG00000122642	FKBP9	7	-0.52758	6.15543	-4.3521	3.69e-05	0.000819	1.44945
ENSG00000112695	COX7A2	6	0.400541	7.20641	3.36241	0.00115409	0.0255602	-1.5392			ENSG00000113387	SUB1	5	-0.59788	7.52752	-4.35055	3.71e-05	0.000823	1.39354
ENSG00000143353	LYPLAL1	1	0.493282	4.06196	3.36227	0.00115461	0.0255602	-1.20628			ENSG00000172081	MOB3A	19	-0.69047	5.49993	-4.34793	3.75e-05	0.000829	1.49396
ENSG00000138085	ATRAID	2	0.292309	6.63554	3.36178	0.00115643	0.0255674	-1.52115			ENSG00000111229	ARPC3	12	-0.47627	6.88914	-4.34784	3.75e-05	0.000829	1.40055
ENSG00000125246	CLYBL	13	0.820383	3.31392	3.36092	0.00115961	0.0256007	-1.08921			ENSG00000130706	ADRM1	20	-0.61752	6.40129	-4.34687	3.76e-05	0.000831	1.41769
ENSG00000185615	PDIA2	16	-1.86284	0.599136	-3.36056	0.00116094	0.0256007	-0.942747			ENSG00000198576	ARC	8	-1.98815	3.49145	-4.3462	3.77e-05	0.000832	1.87312
ENSG00000035862	TIMP2	17	-0.512004	8.52772	-3.35795	0.00117069	0.0257626	-1.57661			ENSG00000275155	AC027348.1	16	2.04685	-0.84148	4.34374	3.81e-05	0.000839	2.06314
ENSG00000143321	HDGF	1	-0.375751	6.98231	-3.35778	0.0011713	0.0257626	-1.54115			ENSG00000275385	CCL18	17	-3.07234	-0.68553	-4.34328	3.81e-05	0.000839	2.0616
ENSG00000141968	VAV1	19	-0.826451	2.54364	-3.3568	0.00117498	0.0257697	-1.01709			ENSG00000109670	FBXW7	4	-0.94722	4.58092	-4.34244	3.83e-05	0.000841	1.64194
ENSG00000180957	PITPNB	22	-0.4653	5.58984	-3.35655	0.00117594	0.0257697	-1.44873			ENSG00000164889	SLC4A2	7	-0.64512	5.46628	-4.342	3.83e-05	0.000841	1.47456
ENSG00000049089	COL9A2	1	-1.56975	-0.365436	-3.35649	0.00117615	0.0257697	-0.957878			ENSG00000109917	ZPR1	11	-0.60333	5.13156	-4.34013	3.86e-05	0.000846	1.51322
ENSG00000083544	TDRD3	13	0.415491	4.58729	3.35516	0.00118117	0.0258463	-1.32126			ENSG00000284237	AL356275.1	1	1.48564	1.60334	4.33726	3.9e-05	0.000854	1.99345
ENSG00000008516	MMP25	16	-1.39637	1.51645	-3.35103	0.00119684	0.0261005	-0.986349			ENSG00000135046	ANXA1	9	-0.93017	9.36268	-4.33622	3.92e-05	0.000856	1.30515
ENSG00000095970	TREM2	6	-2.56291	-0.394228	-3.3508	0.00119773	0.0261005	-0.975338			ENSG00000068724	TTC7A	2	-0.73282	4.36968	-4.33389	3.95e-05	0.000862	1.63175
ENSG00000124006	OBSL1	2	0.469646	5.84848	3.35076	0.00119786	0.0261005	-1.50855			ENSG00000105245	NUMBL	19	-0.90897	4.66037	-4.33371	3.95e-05	0.000862	1.58516
ENSG00000164331	ANKRA2	5	1.11096	2.25268	3.34993	0.00120104	0.0261005	-1.02508			ENSG00000204262	COL5A2	2	-0.69639	6.42408	-4.32964	4.01e-05	0.000874	1.35501
ENSG00000099869	IGF2-AS	11	1.36578	-1.57973	3.34973	0.00120181	0.0261005	-0.979726			ENSG00000011465	DCN	12	-0.9017	9.35604	-4.32911	4.02e-05	0.000874	1.28065
ENSG00000185414	MRPL30	2	0.374061	4.34175	3.34931	0.00120342	0.0261005	-1.27809			ENSG00000100453	GZMB	14	-1.42224	0.629167	-4.32778	4.04e-05	0.000876	1.9979
ENSG00000117791	MARC2	1	0.474226	5.14453	3.34906	0.00120439	0.0261005	-1.44014			ENSG00000255874	LINC00346	13	-1.50485	1.58417	-4.32773	4.04e-05	0.000876	1.94851
ENSG00000138095	LRPPRC	2	0.431771	6.122	3.34889	0.00120501	0.0261005	-1.53141			ENSG00000140287	HDC	15	-2.65213	-0.39481	-4.32764	4.04e-05	0.000876	2.00837
ENSG00000188859	FAM78B	1	1.12373	1.0692	3.34798	0.00120852	0.0261433	-0.991104			ENSG00000170382	LRRN2	1	2.09802	0.431105	4.32698	4.05e-05	0.000877	2.00198
ENSG00000119421	NDUFA8	9	0.425493	5.58172	3.34704	0.00121217	0.026189	-1.49427			ENSG00000128272	ATF4	22	-0.53063	9.20649	-4.32468	4.09e-05	0.000883	1.26557
ENSG00000275549	STPG3-AS1	9	1.76481	-0.0442758	3.34582	0.00121688	0.0262575	-0.98235			ENSG00000182446	NPLOC4	17	-0.61913	6.30711	-4.324	4.1e-05	0.000884	1.34124
ENSG00000131095	GFAP	17	1.56337	0.371448	3.34434	0.00122262	0.0263481	-0.987747			ENSG00000077943	ITGA8	10	2.1434	1.05963	4.32333	4.11e-05	0.000886	1.97386
ENSG00000184640	45178	17	-0.454053	5.7195	-3.34278	0.00122872	0.0264462	-1.51072			ENSG00000153179	RASSF3	12	-0.67627	5.17483	-4.32279	4.12e-05	0.000886	1.4611
ENSG00000135406	PRPH	12	-2.09192	-1.48097	-3.33989	0.00124008	0.0266319	-1.02031			ENSG00000106078	COBL	7	2.29152	2.72052	4.32157	4.14e-05	0.000889	1.8797
ENSG00000178814	OPLAH	8	1.18232	4.70905	3.33979	0.00124047	0.0266319	-1.38306			ENSG00000136240	KDELR2	7	-0.40223	7.02668	-4.31979	4.16e-05	0.000894	1.29552
ENSG00000128283	CDC42EP1	22	-0.590198	5.90213	-3.33641	0.00125392	0.0268869	-1.54484			ENSG00000130402	ACTN4	19	-0.6884	8.15808	-4.31635	4.22e-05	0.000904	1.25597
ENSG00000168995	SIGLEC7	19	-1.61255	-1.31859	-3.32716	0.00129135	0.0276546	-1.04098			ENSG00000130876	SLC7A10	19	0.82192	6.19057	4.31395	4.26e-05	0.00091	1.31557
ENSG00000163827	LRRC2	3	-1.31542	0.190738	-3.32577	0.00129706	0.0277263	-1.03618			ENSG00000021355	SERPINB1	6	-0.65855	6.20439	-4.31388	4.26e-05	0.00091	1.31493
ENSG00000267296	CEBPA-DT	19	0.559413	3.92714	3.32555	0.00129795	0.0277263	-1.28723			ENSG00000006451	RALA	7	-0.5658	5.29514	-4.31372	4.26e-05	0.00091	1.38671
ENSG00000167799	NUDT8	11	1.08343	3.51685	3.32459	0.00130192	0.0277503	-1.22617			ENSG00000180370	PAK2	3	-0.52024	5.96415	-4.31308	4.27e-05	0.000911	1.32477
ENSG00000146477	SLC22A3	6	0.969975	3.78889	3.32449	0.00130232	0.0277503	-1.28696			ENSG00000196235	SUPT5H	19	-0.4982	6.14098	-4.31013	4.32e-05	0.00092	1.30328
ENSG00000178826	TMEM139	7	-1.66918	0.362368	-3.3239	0.00130475	0.0277674	-1.04135			ENSG00000126218	F10	13	-1.18949	3.98108	-4.30953	4.33e-05	0.00092	1.63552
ENSG00000259330	INAFM2	15	-0.469573	3.55015	-3.32294	0.00130876	0.027818	-1.22293			ENSG00000034152	MAP2K3	17	-1.10018	5.93368	-4.30935	4.33e-05	0.00092	1.33502
ENSG00000101825	MXRA5	X	-0.629604	4.39287	-3.32179	0.00131354	0.0278822	-1.34713			ENSG00000177106	EPS8L2	11	-1.98177	1.66091	-4.30755	4.36e-05	0.000925	1.88779
ENSG00000167208	SNX20	16	-1.58545	-0.140077	-3.32084	0.0013175	0.0278822	-1.04941			ENSG00000204044	SLC12A5-AS1	20	-2.74664	-1.00569	-4.30727	4.36e-05	0.000925	1.93756
ENSG00000118898	PPL	16	-1.5606	3.35185	-3.32067	0.00131819	0.0278822	-1.11845			ENSG00000004897	CDC27	17	-0.59794	5.32087	-4.30634	4.38e-05	0.000927	1.36713
ENSG00000119041	GTF3C3	2	0.538927	3.78662	3.3206	0.0013185	0.0278822	-1.27728			ENSG00000228506	AL513550.1	6	1.72054	-0.24415	4.30492	4.4e-05	0.000931	1.9283
ENSG00000108829	LRRC59	17	-0.560176	5.24072	-3.31987	0.00132157	0.0278822	-1.51005			ENSG00000237927	AL078604.2	6	-2.50005	-1.65415	-4.30312	4.43e-05	0.000935	1.92244
ENSG00000101336	HCK	20	-0.989527	2.9974	-3.31955	0.00132289	0.0278822	-1.17048			ENSG00000167107	ACSF2	17	0.809396	6.14136	4.30303	4.43e-05	0.000935	1.27896
ENSG00000214274	ANG	14	0.516726	4.89895	3.31931	0.00132392	0.0278822	-1.4787			ENSG00000031823	RANBP3	19	-0.44582	4.82322	-4.30078	4.47e-05	0.000942	1.42216
ENSG00000115091	ACTR3	2	-0.447126	6.17974	-3.31871	0.00132642	0.0278822	-1.62148			ENSG00000134853	PDGFRA	4	-0.90673	4.83212	-4.30014	4.48e-05	0.000942	1.43156
ENSG00000118402	ELOVL4	6	-1.5033	-1.78951	-3.3187	0.00132648	0.0278822	-1.08504			ENSG00000186439	TRDN	6	-3.4377	2.00243	-4.30013	4.48e-05	0.000942	1.84726
ENSG00000168282	MGAT2	14	-0.540689	3.61602	-3.31713	0.00133307	0.0279863	-1.23519			ENSG00000056972	TRAF3IP2	6	-0.78134	4.36913	-4.29872	4.5e-05	0.000945	1.51093
ENSG00000115556	PLCD4	2	1.1592	1.59412	3.31367	0.00134778	0.0282604	-1.09185			ENSG00000146457	WTAP	6	-0.84759	6.22359	-4.29799	4.51e-05	0.000947	1.26135
ENSG00000227471	AKR1B15	7	-2.39419	-0.466321	-3.31108	0.0013589	0.0284586	-1.08017			ENSG00000167394	ZNF668	16	-0.9373	2.38624	-4.29683	4.53e-05	0.00095	1.80643
ENSG00000163171	CDC42EP3	2	-0.656152	4.77935	-3.31001	0.00136349	0.0285058	-1.45301			ENSG00000170776	AKAP13	15	-0.73671	5.49035	-4.2952	4.56e-05	0.000953	1.31388
ENSG00000183696	UPP1	7	-0.936794	5.73172	-3.30978	0.0013645	0.0285058	-1.57558			ENSG00000138336	TET1	10	1.99584	-0.42891	4.29508	4.56e-05	0.000953	1.89659
ENSG00000143575	HAX1	1	0.390867	5.94728	3.30848	0.0013701	0.0285878	-1.64268			ENSG00000205542	TMSB4X	X	-0.50726	10.7814	-4.29303	4.6e-05	0.00096	1.14262
ENSG00000143458	GABPB2	1	0.416062	4.03003	3.30627	0.00137973	0.0287242	-1.36257			ENSG00000236054	Z82246.1	22	2.02246	-1.13728	4.28929	4.66e-05	0.000972	1.87999
ENSG00000165637	VDAC2	10	0.404423	6.87149	3.30621	0.00138	0.0287242	-1.69485			ENSG00000130309	COLGALT1	19	-0.50356	5.77511	-4.28848	4.68e-05	0.000974	1.25888
ENSG00000122756	CNTFR	9	0.747151	5.87384	3.30354	0.00139168	0.0289319	-1.65482			ENSG00000267121	AC008105.3	17	-1.52906	1.14103	-4.28706	4.7e-05	0.000977	1.8447
ENSG00000178568	ERBB4	2	-1.77741	-0.697498	-3.30246	0.00139648	0.0289718	-1.10636			ENSG00000087087	SRRT	7	-0.62184	5.83317	-4.28681	4.71e-05	0.000977	1.24494
ENSG00000196154	S100A4	1	-0.986749	7.53527	-3.30234	0.00139699	0.0289718	-1.70721			ENSG00000166126	AMN	14	1.44707	2.20224	4.28613	4.72e-05	0.000978	1.76604
ENSG00000163421	PROK2	3	-1.97974	-1.20963	-3.2974	0.00141895	0.0293916	-1.11913			ENSG00000053372	MRTO4	1	-0.97528	5.66161	-4.28606	4.72e-05	0.000978	1.26244
ENSG00000196549	MME	3	0.515855	6.76255	3.29441	0.0014324	0.0296343	-1.72161			ENSG00000182732	RGS6	14	1.51674	2.2704	4.28379	4.76e-05	0.000985	1.76218
ENSG00000183476	SH2D7	15	1.35018	-0.0390275	3.29319	0.00143795	0.029713	-1.12381			ENSG00000185651	UBE2L3	22	-0.46898	6.67031	-4.27989	4.83e-05	0.000998	1.16536
ENSG00000175505	CLCF1	11	-1.67784	1.94099	-3.29245	0.00144132	0.0297229	-1.15015			ENSG00000105852	PON3	7	1.76403	0.57363	4.27958	4.83e-05	0.000998	1.82957
ENSG00000109320	NFKB1	4	-0.865888	4.6534	-3.29203	0.00144322	0.0297229	-1.47768			ENSG00000138172	CALHM2	10	-0.97346	3.34293	-4.27858	4.85e-05	0.001	1.63054
ENSG00000131771	PPP1R1B	17	-1.56197	6.50636	-3.29193	0.00144368	0.0297229	-1.66675			ENSG00000272888	LINC01578	15	-0.44436	5.50092	-4.27707	4.88e-05	0.001005	1.23892
ENSG00000110987	BCL7A	12	1.05401	2.21356	3.29155	0.00144539	0.0297229	-1.19286			ENSG00000196924	FLNA	X	-0.80152	8.69951	-4.27596	4.9e-05	0.001007	1.10087
ENSG00000272797	AC092954.1	3	1.44999	-1.354	3.29052	0.00145009	0.0297835	-1.1333			ENSG00000179091	CYC1	8	0.635515	6.46332	4.27514	4.91e-05	0.001009	1.15779
ENSG00000142512	SIGLEC10	19	-1.65062	-1.53538	-3.28947	0.0014549	0.0298464	-1.14625			ENSG00000136848	DAB2IP	9	-0.83279	5.07276	-4.27211	4.97e-05	0.001019	1.30015
ENSG00000105852	PON3	7	1.27848	0.57363	3.28869	0.00145849	0.0298842	-1.14482			ENSG00000175906	ARL4D	17	-1.46767	3.92533	-4.27057	5e-05	0.001024	1.53621
ENSG00000126602	TRAP1	16	0.372704	6.06938	3.28804	0.00146148	0.0299096	-1.70679			ENSG00000139620	KANSL2	12	-0.70864	3.19337	-4.27037	5e-05	0.001024	1.62051
ENSG00000205730	ITPRIPL2	16	-0.451362	5.36052	-3.2857	0.00147228	0.0300876	-1.61686			ENSG00000263465	SRSF8	11	-0.45081	4.56631	-4.27004	5.01e-05	0.001024	1.3619
ENSG00000105655	ISYNA1	19	-0.612091	4.01226	-3.2854	0.00147371	0.0300876	-1.40253			ENSG00000080166	DCT	13	2.14491	-0.73602	4.26762	5.05e-05	0.001032	1.8077
ENSG00000175906	ARL4D	17	-1.13627	3.92533	-3.28488	0.0014761	0.0300999	-1.34768			ENSG00000171812	COL8A2	1	-1.73058	0.731896	-4.26704	5.06e-05	0.001032	1.78108
ENSG00000134243	SORT1	1	0.451218	6.9218	3.28434	0.00147862	0.0300999	-1.75722			ENSG00000116863	ADPRHL2	1	-0.65565	3.60941	-4.26667	5.07e-05	0.001032	1.53376
ENSG00000123136	DDX39A	19	-0.545152	5.03866	-3.28413	0.0014796	0.0300999	-1.57168			ENSG00000232901	CYCSP10	3	2.01075	-0.86482	4.26648	5.07e-05	0.001032	1.80401
ENSG00000141526	SLC16A3	17	-1.03712	3.2505	-3.28223	0.00148846	0.0302442	-1.30514			ENSG00000232956	SNHG15	7	-1.0509	4.90146	-4.2624	5.15e-05	0.001047	1.29926
ENSG00000198682	PAPSS2	10	-0.613615	5.20787	-3.28104	0.00149408	0.0303223	-1.62797			ENSG00000136819	C9orf78	9	-0.47151	5.39027	-4.26162	5.17e-05	0.001048	1.19462
ENSG00000134253	TRIM45	1	1.19885	1.32143	3.28033	0.0014974	0.0303534	-1.18101			ENSG00000008405	CRY1	12	-0.97889	3.81682	-4.26061	5.19e-05	0.001051	1.50544
ENSG00000163347	CLDN1	3	-2.72903	-1.17881	-3.27382	0.00152837	0.0308989	-1.1814			ENSG00000163751	CPA3	3	-2.56957	-0.3292	-4.2602	5.19e-05	0.001051	1.7805
ENSG00000139083	ETV6	12	-0.592151	4.11052	-3.2737	0.00152896	0.0308989	-1.42971			ENSG00000146904	EPHA1	7	-1.04635	2.38167	-4.25931	5.21e-05	0.001054	1.67579
ENSG00000101474	APMAP	20	0.436295	7.35563	3.27354	0.00152974	0.0308989	-1.80534			ENSG00000128284	APOL3	22	-0.6091	5.32518	-4.25536	5.29e-05	0.001068	1.1928
ENSG00000141655	TNFRSF11A	18	-1.44708	-0.573015	-3.27083	0.0015428	0.031126	-1.18386			ENSG00000246022	ALDH1L1-AS2	3	1.89498	1.70423	4.25382	5.32e-05	0.001071	1.69216
ENSG00000167216	KATNAL2	18	1.0697	2.36637	3.27001	0.00154681	0.0311701	-1.26079			ENSG00000111863	ADTRP	6	-2.21101	-1.71797	-4.25358	5.32e-05	0.001071	1.75764
ENSG00000260144	AC100827.2	15	-1.61109	-1.08	-3.26901	0.00155166	0.0312162	-1.1928			ENSG00000113712	CSNK1A1	5	-0.6346	4.69526	-4.25355	5.32e-05	0.001071	1.28197
ENSG00000172716	SLFN11	17	-0.608559	4.35027	-3.26878	0.00155276	0.0312162	-1.51796			ENSG00000040487	PQLC2	1	-0.7906	3.83408	-4.25209	5.35e-05	0.001076	1.43923
ENSG00000110844	PRPF40B	12	0.447709	3.31808	3.2676	0.00155852	0.0312951	-1.35708			ENSG00000049089	COL9A2	1	-1.9973	-0.36544	-4.25076	5.38e-05	0.001079	1.74994
ENSG00000183742	MACC1	7	-1.88643	-0.575982	-3.26619	0.00156543	0.031397	-1.20058			ENSG00000156110	ADK	10	-0.62464	4.79842	-4.25051	5.38e-05	0.001079	1.23705
ENSG00000134779	TPGS2	18	-0.508792	5.2896	-3.26299	0.00158124	0.0316761	-1.67314			ENSG00000140367	UBE2Q2	15	-0.4446	4.61777	-4.2504	5.38e-05	0.001079	1.29476
ENSG00000134294	SLC38A2	12	-0.64071	7.28693	-3.26263	0.00158306	0.0316761	-1.82928			ENSG00000132467	UTP3	4	-0.80771	4.4092	-4.24914	5.41e-05	0.001082	1.33366
ENSG00000100417	PMM1	22	0.549849	5.84687	3.26156	0.00158834	0.0317446	-1.76216			ENSG00000124942	AHNAK	11	-0.67008	9.96441	-4.24843	5.42e-05	0.001084	0.987788
ENSG00000167863	ATP5PD	17	0.400816	7.47171	3.25747	0.00160883	0.0321164	-1.85207			ENSG00000012061	ERCC1	19	-0.56547	5.82124	-4.24268	5.54e-05	0.001105	1.08648
ENSG00000154645	CHODL	21	1.33409	1.06555	3.25677	0.00161239	0.0321498	-1.25655			ENSG00000137507	LRRC32	11	-0.93221	6.13535	-4.24248	5.54e-05	0.001105	1.06579
ENSG00000182636	NDN	15	0.34207	6.57342	3.25619	0.00161531	0.0321704	-1.82786			ENSG00000076053	RBM7	11	-0.59752	4.28049	-4.24229	5.55e-05	0.001105	1.32632
ENSG00000247033	AC099508.1	16	1.23886	1.2182	3.25513	0.0016207	0.0322402	-1.24668			ENSG00000196189	SEMA4A	1	-1.40654	2.99938	-4.24033	5.59e-05	0.001112	1.56657
ENSG00000115523	GNLY	2	-0.891154	2.90054	-3.25399	0.0016265	0.032318	-1.31593			ENSG00000142611	PRDM16	1	1.75087	0.555668	4.23987	5.6e-05	0.001112	1.69744
ENSG00000078487	ZCWPW1	7	0.824648	3.44003	3.2523	0.0016351	0.032451	-1.40262			ENSG00000160991	ORAI2	7	-0.75028	3.44387	-4.23926	5.61e-05	0.001113	1.47973
ENSG00000105607	GCDH	19	0.867669	5.07496	3.25159	0.00163875	0.0324858	-1.69481			ENSG00000107341	UBE2R2	9	-0.39188	6.17159	-4.23518	5.69e-05	0.001128	1.03339
ENSG00000157193	LRP8	1	-1.36724	-0.232504	-3.25079	0.00164286	0.0325295	-1.23506			ENSG00000111424	VDR	12	-2.16472	-0.20904	-4.23516	5.7e-05	0.001128	1.69889
ENSG00000140743	CDR2	16	-0.562118	4.2125	-3.2484	0.0016552	0.0327357	-1.55989			ENSG00000121957	GPSM2	1	-1.38577	0.995269	-4.23197	5.76e-05	0.00114	1.64947
ENSG00000203797	DDO	6	1.2541	0.883474	3.24762	0.00165924	0.0327777	-1.25757			ENSG00000197312	DDI2	1	-0.61714	4.76782	-4.23165	5.77e-05	0.00114	1.19924
ENSG00000019582	CD74	5	-0.516168	9.01454	-3.24664	0.00166431	0.0328397	-1.91569			ENSG00000187955	COL14A1	8	-0.98733	4.08348	-4.23124	5.78e-05	0.00114	1.32356
ENSG00000163565	IFI16	1	-0.698079	6.25499	-3.24561	0.0016697	0.0328841	-1.82657			ENSG00000110851	PRDM4	12	-0.75935	3.47938	-4.23089	5.79e-05	0.00114	1.43638
ENSG00000197747	S100A10	1	-0.541885	8.65079	-3.24547	0.00167041	0.0328841	-1.90779			ENSG00000112773	TENT5A	6	-1.21545	3.56018	-4.23028	5.8e-05	0.001141	1.41952
ENSG00000136689	IL1RN	2	-1.47253	2.9382	-3.24347	0.0016809	0.033018	-1.36511			ENSG00000213937	CLDN9	16	2.28882	-2.03287	4.23014	5.8e-05	0.001141	1.68034
ENSG00000105559	PLEKHA4	19	-0.842374	4.56604	-3.24343	0.00168108	0.033018	-1.59064			ENSG00000165733	BMS1	10	-0.48935	4.76841	-4.22966	5.81e-05	0.001141	1.17724
ENSG00000136244	IL6	7	-1.42166	7.02473	-3.24227	0.00168719	0.0330971	-1.86204			ENSG00000153391	INO80C	18	-0.53059	3.39999	-4.22926	5.82e-05	0.001141	1.44884
ENSG00000138606	SHF	15	-0.92136	1.3916	-3.24193	0.00168898	0.0330971	-1.2817			ENSG00000175745	NR2F1	5	1.69138	4.46373	4.22918	5.82e-05	0.001141	1.31766
ENSG00000181781	ODF3L2	19	1.6165	-1.45763	3.24092	0.00169431	0.0331634	-1.26728			ENSG00000166979	EVA1C	21	-0.83152	4.71599	-4.2275	5.86e-05	0.001147	1.20839
ENSG00000171303	KCNK3	2	1.6441	-0.0425526	3.23965	0.00170104	0.033257	-1.27265			ENSG00000145780	FEM1C	5	-0.93365	4.42307	-4.22186	5.98e-05	0.001169	1.22038
ENSG00000228791	THRB-AS1	3	1.20469	-0.47225	3.2387	0.00170614	0.0333185	-1.26673			ENSG00000151789	ZNF385D	3	-1.22598	2.67979	-4.21967	6.03e-05	0.001177	1.51176
ENSG00000223678	AL356218.1	9	1.21171	1.53133	3.23627	0.00171908	0.0335329	-1.30673			ENSG00000164093	PITX2	4	-3.30403	-1.7439	-4.21927	6.04e-05	0.001178	1.64385
ENSG00000112137	PHACTR1	6	-0.984475	2.40372	-3.23464	0.00172786	0.0336657	-1.3525			ENSG00000164023	SGMS2	4	-2.06074	2.44371	-4.21892	6.05e-05	0.001178	1.54138
ENSG00000156711	MAPK13	6	-1.0687	1.86637	-3.23199	0.00174218	0.0338728	-1.32777			ENSG00000140961	OSGIN1	16	-1.32088	4.50826	-4.21692	6.09e-05	0.001185	1.20771
ENSG00000070087	PFN2	3	-0.389661	4.70992	-3.23194	0.00174246	0.0338728	-1.68557			ENSG00000198053	SIRPA	20	-0.57932	5.44973	-4.21428	6.15e-05	0.001195	1.03795
ENSG00000206145	P2RX6P	22	-2.16949	-0.911806	-3.23101	0.00174753	0.0339328	-1.29755			ENSG00000076043	REXO2	11	-0.49994	4.89453	-4.21331	6.17e-05	0.001198	1.11029
ENSG00000167614	TTYH1	19	-2.27323	-0.947258	-3.22959	0.00175527	0.0340124	-1.29628			ENSG00000110107	PRPF19	11	-0.52798	5.39409	-4.21181	6.21e-05	0.001204	1.02502
ENSG00000251003	ZFPM2-AS1	8	1.32093	-0.773813	3.22953	0.00175562	0.0340124	-1.29167			ENSG00000157800	SLC37A3	7	-0.69793	3.98241	-4.21049	6.24e-05	0.001208	1.26037
ENSG00000231437	LINC01750	1	1.34972	-1.02098	3.22889	0.0017591	0.0340413	-1.29273			ENSG00000143772	ITPKB	1	-0.6321	5.53918	-4.20939	6.26e-05	0.001212	1.0063
ENSG00000075651	PLD1	3	0.840488	3.71206	3.22559	0.00177728	0.034354	-1.54373			ENSG00000227268	KLLN	10	1.67998	0.45893	4.20711	6.31e-05	0.00122	1.58916
ENSG00000144810	COL8A1	3	-1.36266	4.02442	-3.22406	0.00178578	0.0344792	-1.52178			ENSG00000273017	AP000240.1	21	-2.06299	0.123101	-4.20638	6.33e-05	0.001222	1.59398
ENSG00000175198	PCCA	13	0.873879	5.09624	3.22318	0.00179067	0.0345345	-1.77696			ENSG00000173110	HSPA6	1	-1.91149	4.52869	-4.20479	6.37e-05	0.001228	1.19916
ENSG00000072786	STK10	5	-0.636465	4.52538	-3.22241	0.00179497	0.0345568	-1.66469			ENSG00000104783	KCNN4	19	-2.17024	0.063192	-4.20413	6.38e-05	0.001229	1.58947
ENSG00000277462	ZNF670	1	-1.37141	0.421196	-3.22225	0.00179587	0.0345568	-1.31136			ENSG00000175505	CLCF1	11	-2.13135	1.94099	-4.20379	6.39e-05	0.001229	1.52719
ENSG00000240950	AC021074.1	3	1.23151	0.162461	3.21961	0.00181064	0.0347418	-1.31953			ENSG00000172965	MIR4435-2HG	2	-0.75713	3.47671	-4.20357	6.4e-05	0.001229	1.35765
ENSG00000151353	TMEM18	2	0.314338	4.75873	3.21936	0.00181208	0.0347418	-1.74285			ENSG00000271474	AC106881.1	4	2.09579	-2.11575	4.20253	6.42e-05	0.001233	1.58828
ENSG00000114771	AADAC	3	-2.62125	-1.44068	-3.21916	0.00181318	0.0347418	-1.33971			ENSG00000221968	FADS3	11	-0.94161	7.62525	-4.20144	6.45e-05	0.001236	0.861343
ENSG00000205534	SMG1P2	16	-0.925795	1.65323	-3.21908	0.00181362	0.0347418	-1.35083			ENSG00000196352	CD55	1	-0.84665	5.46294	-4.20029	6.47e-05	0.00124	0.993606
ENSG00000189366	ALG1L	3	1.48566	-1.76027	3.21829	0.00181812	0.0347889	-1.32928			ENSG00000140511	HAPLN3	15	-1.54356	3.51685	-4.19907	6.5e-05	0.001244	1.33851
ENSG00000086205	FOLH1	11	1.35863	-1.10784	3.21628	0.00182949	0.0349672	-1.32502			ENSG00000159388	BTG2	1	0.90173	8.21106	4.19758	6.54e-05	0.00125	0.834833
ENSG00000183723	CMTM4	16	0.909291	3.18363	3.2141	0.00184191	0.0351652	-1.50187			ENSG00000102898	NUTF2	16	-0.48505	5.58714	-4.19646	6.56e-05	0.001253	0.948856
ENSG00000134285	FKBP11	12	-0.889898	2.85501	-3.21094	0.0018601	0.0354727	-1.44887			ENSG00000197746	PSAP	10	-0.55948	9.67132	-4.19537	6.59e-05	0.001257	0.803399
ENSG00000166741	NNMT	11	-0.89852	8.94446	-3.21032	0.00186368	0.0355014	-2.01424			ENSG00000134504	KCTD1	18	1.59576	1.78911	4.19455	6.61e-05	0.001259	1.4943
ENSG00000143994	ABHD1	2	0.926564	2.39484	3.20962	0.00186774	0.0355221	-1.43375			ENSG00000277559	AC018553.1	16	-2.30005	-2.09563	-4.19377	6.63e-05	0.001261	1.56023
ENSG00000144362	PHOSPHO2	2	1.19307	1.38052	3.20941	0.00186893	0.0355221	-1.37048			ENSG00000156467	UQCRB	8	0.540306	8.65489	4.18888	6.75e-05	0.001282	0.793456
ENSG00000093000	NUP50	22	-0.409446	4.34608	-3.20905	0.00187104	0.0355227	-1.67665			ENSG00000149582	TMEM25	11	1.20811	2.28461	4.18867	6.75e-05	0.001282	1.44124
ENSG00000125356	NDUFA1	X	0.484908	6.50953	3.20597	0.00188902	0.0357806	-1.97083			ENSG00000168734	PKIG	20	-0.51538	5.93372	-4.1858	6.83e-05	0.001294	0.885029
ENSG00000179918	SEPHS2	16	-0.439936	5.12755	-3.20545	0.00189207	0.0357806	-1.81906			ENSG00000179820	MYADM	19	-0.91224	7.50166	-4.18462	6.85e-05	0.001299	0.804741
ENSG00000173868	PHOSPHO1	17	-1.66339	-0.10619	-3.20511	0.00189405	0.0357806	-1.35449			ENSG00000237187	NR2F1-AS1	5	1.18864	3.16639	4.1839	6.87e-05	0.001301	1.35232
ENSG00000272223	AL136304.1	6	1.38228	-1.57779	3.205	0.00189467	0.0357806	-1.35893			ENSG00000118508	RAB32	6	-0.67004	4.30875	-4.17871	7e-05	0.001324	1.09966
ENSG00000131471	AOC3	17	0.541894	9.30812	3.20457	0.00189719	0.0357806	-2.04105			ENSG00000095380	NANS	9	-0.55886	5.08469	-4.17783	7.03e-05	0.001327	0.950904
ENSG00000204577	LILRB3	19	-1.23859	2.86133	-3.20457	0.0018972	0.0357806	-1.454			ENSG00000197291	RAMP2-AS1	17	1.84403	2.31195	4.17633	7.07e-05	0.001333	1.39291
ENSG00000138413	IDH1	2	0.544511	7.07466	3.20419	0.00189948	0.035784	-1.99626			ENSG00000127951	FGL2	7	-0.85671	5.41446	-4.17541	7.09e-05	0.001334	0.917661
ENSG00000229388	LINC01715	1	1.22793	-0.675095	3.20351	0.00190349	0.0358032	-1.35826			ENSG00000175376	EIF1AD	11	-0.55801	3.93906	-4.17536	7.09e-05	0.001334	1.15813
ENSG00000150764	DIXDC1	11	-0.548133	4.68492	-3.2033	0.00190469	0.0358032	-1.74625			ENSG00000167721	TSR1	17	-0.6747	4.64379	-4.17501	7.1e-05	0.001334	1.01905
ENSG00000188735	TMEM120B	12	0.755605	5.34154	3.2002	0.0019231	0.0361094	-1.88093			ENSG00000144136	SLC20A1	2	-1.01647	5.38155	-4.17487	7.1e-05	0.001334	0.92472
ENSG00000137133	HINT2	9	1.33611	-0.844167	3.19929	0.00192851	0.0361389	-1.36909			ENSG00000241158	ADAMTS9-AS1	3	1.06308	3.3466	4.17377	7.13e-05	0.001338	1.28353
ENSG00000175445	LPL	8	0.498876	10.693	3.19896	0.00193049	0.0361389	-2.06655			ENSG00000147416	ATP6V1B2	8	-0.48762	5.77492	-4.17337	7.14e-05	0.001338	0.852895
ENSG00000111863	ADTRP	6	-1.66069	-1.71797	-3.19885	0.00193113	0.0361389	-1.38514			ENSG00000103591	AAGAB	15	-0.61345	3.82012	-4.17073	7.21e-05	0.00135	1.1649
ENSG00000188404	SELL	1	-1.50681	1.4217	-3.19851	0.00193314	0.0361389	-1.39882			ENSG00000139194	RBP5	12	1.62454	0.322205	4.1685	7.27e-05	0.001357	1.47017
ENSG00000131759	RARA	17	-0.621067	4.81156	-3.19652	0.00194514	0.0363235	-1.81334			ENSG00000131459	GFPT2	5	-1.65165	5.33064	-4.16841	7.27e-05	0.001357	0.931812
ENSG00000204287	HLA-DRA	6	-0.56098	7.0798	-3.19495	0.00195461	0.0363879	-2.02158			ENSG00000146066	HIGD2A	5	0.419059	6.8278	4.16835	7.27e-05	0.001357	0.768644
ENSG00000274422	AC245060.5	22	1.47948	-2.30936	3.1949	0.00195489	0.0363879	-1.39291			ENSG00000091164	TXNL1	18	-0.40789	5.83808	-4.16716	7.31e-05	0.001361	0.820292
ENSG00000131873	CHSY1	15	-0.678796	4.59374	-3.19486	0.00195515	0.0363879	-1.76558			ENSG00000108342	CSF3	17	-2.31487	6.45479	-4.16502	7.36e-05	0.001371	0.810387
ENSG00000183066	WBP2NL	22	1.38027	-1.24385	3.19453	0.00195712	0.0363879	-1.38292			ENSG00000152672	CLEC4F	2	2.35476	-1.35957	4.16454	7.38e-05	0.001371	1.46785
ENSG00000143850	PLEKHA6	1	-1.11997	1.79609	-3.19292	0.00196693	0.0364962	-1.42834			ENSG00000115750	TAF1B	2	-1.02736	2.13664	-4.16313	7.41e-05	0.001377	1.36389
ENSG00000171772	SYCE1	10	1.14022	1.33543	3.19287	0.00196722	0.0364962	-1.42283			ENSG00000131435	PDLIM4	5	-1.42197	4.16823	-4.1624	7.43e-05	0.001379	1.11405
ENSG00000140932	CMTM2	16	-1.79426	-0.000135561	-3.19095	0.00197889	0.0366729	-1.3913			ENSG00000067066	SP100	2	-0.41831	5.45082	-4.1616	7.46e-05	0.001381	0.845842
ENSG00000166979	EVA1C	21	-0.6233	4.71599	-3.19022	0.00198336	0.0367158	-1.78903			ENSG00000165804	ZNF219	14	-0.74973	6.21761	-4.16123	7.47e-05	0.001381	0.772109
ENSG00000183605	SFXN4	10	0.454197	4.04602	3.18907	0.00199048	0.0368077	-1.70129			ENSG00000147676	MAL2	8	-0.98019	3.88305	-4.16088	7.48e-05	0.001381	1.13164
ENSG00000102225	CDK16	X	0.327318	6.30881	3.18597	0.0020096	0.037121	-2.01512			ENSG00000170955	CAVIN3	11	-0.63854	5.59024	-4.16084	7.48e-05	0.001381	0.821578
ENSG00000235174	RPL39P3	6	0.372044	4.07071	3.18471	0.00201741	0.0372251	-1.72098			ENSG00000136521	NDUFB5	3	0.51169	6.62908	4.15877	7.53e-05	0.00139	0.743938
ENSG00000285796	AL162458.1	20	1.18009	0.710158	3.1839	0.00202249	0.0372786	-1.42394			ENSG00000037897	METTL1	12	-1.07642	2.77667	-4.15773	7.56e-05	0.001394	1.28985
ENSG00000169180	XPO6	16	-0.448447	5.23403	-3.18272	0.00202987	0.0373539	-1.91482			ENSG00000272668	AL590560.1	1	1.66018	1.23801	4.15743	7.57e-05	0.001394	1.40054
ENSG00000173744	AGFG1	2	-0.456892	5.9297	-3.18255	0.00203096	0.0373539	-1.98652			ENSG00000148948	LRRC4C	11	-2.43206	-2.32833	-4.15554	7.62e-05	0.001402	1.43411
ENSG00000258819	LINC02289	14	1.11407	0.509428	3.1816	0.00203689	0.0374227	-1.42552			ENSG00000148840	PPRC1	10	-1.06488	5.34	-4.1523	7.71e-05	0.001415	0.840676
ENSG00000172840	PDP2	16	0.789567	4.18866	3.17935	0.00205111	0.0376338	-1.75736			ENSG00000137267	TUBB2A	6	-1.33988	5.1393	-4.15216	7.72e-05	0.001415	0.866799
ENSG00000105953	OGDH	7	0.527188	6.35092	3.17901	0.00205325	0.0376338	-2.03884			ENSG00000189320	FAM180A	7	-2.34426	-0.18149	-4.152	7.72e-05	0.001415	1.41791
ENSG00000142347	MYO1F	19	-0.889212	3.35438	-3.17873	0.002055	0.0376338	-1.61356			ENSG00000151468	CCDC3	10	1.21745	8.08737	4.15063	7.76e-05	0.001421	0.675512
ENSG00000105819	PMPCB	7	0.424402	5.37679	3.17818	0.00205846	0.0376568	-1.95271			ENSG00000153037	SRP19	5	-0.59835	4.30317	-4.14957	7.79e-05	0.001425	0.998011
ENSG00000139631	CSAD	12	0.623998	6.01681	3.17696	0.00206625	0.0377588	-2.02212			ENSG00000198336	MYL4	17	-1.82403	0.948314	-4.14792	7.84e-05	0.001432	1.36904
ENSG00000146122	DAAM2	6	0.459331	5.37067	3.17651	0.0020691	0.0377705	-1.95958			ENSG00000168077	SCARA3	8	-1.87777	2.57083	-4.14526	7.91e-05	0.001444	1.26858
ENSG00000258311	BLOC1S1-RDH5	12	1.3962	2.04769	3.17588	0.00207314	0.0378038	-1.48651			ENSG00000167491	GATAD2A	19	-0.57171	5.33282	-4.14417	7.94e-05	0.001449	0.806414
ENSG00000244300	GATA2-AS1	3	-1.33193	-0.566603	-3.17474	0.00208041	0.0378823	-1.433			ENSG00000166813	KIF7	15	-0.7694	3.10332	-4.1424	8e-05	0.001456	1.18812
ENSG00000122884	P4HA1	10	-0.502891	4.20439	-3.17423	0.0020837	0.0378823	-1.74457			ENSG00000124212	PTGIS	20	-1.31015	4.22048	-4.14203	8.01e-05	0.001457	1.0168
ENSG00000138640	FAM13A	4	0.692206	6.46068	3.17417	0.0020841	0.0378823	-2.05608			ENSG00000011028	MRC2	17	-0.86273	6.01673	-4.14037	8.05e-05	0.001464	0.715982
ENSG00000064218	DMRT3	9	-2.20294	0.0555185	-3.17334	0.00208942	0.0379386	-1.4364			ENSG00000170954	ZNF415	19	1.22273	2.14113	4.13834	8.11e-05	0.001473	1.28348
ENSG00000177822	AC098864.1	4	0.878718	2.85839	3.17272	0.00209341	0.0379706	-1.56889			ENSG00000166780	C16orf45	16	-0.78518	4.11694	-4.13748	8.14e-05	0.001476	1.0015
ENSG00000077984	CST7	20	-0.940739	1.5745	-3.17054	0.0021075	0.0381855	-1.48294			ENSG00000182774	RPS17	15	-0.87305	2.91893	-4.13347	8.26e-05	0.001496	1.18948
ENSG00000140367	UBE2Q2	15	-0.326202	4.61777	-3.16985	0.002112	0.0382266	-1.84809			ENSG00000127184	COX7C	5	0.464262	8.47717	4.13327	8.26e-05	0.001496	0.60327
ENSG00000131196	NFATC1	18	-0.663635	4.92125	-3.16825	0.00212242	0.0383744	-1.86652			ENSG00000100739	BDKRB1	14	-2.87781	0.232929	-4.13201	8.3e-05	0.001501	1.35663
ENSG00000167995	BEST1	11	-0.513706	8.16339	-3.16788	0.00212485	0.0383777	-2.12322			ENSG00000172572	PDE3A	12	0.89858	3.25871	4.13127	8.33e-05	0.001504	1.12797
ENSG00000117154	IGSF21	1	-1.69636	-0.555826	-3.16734	0.0021284	0.0383887	-1.45148			ENSG00000134954	ETS1	11	-0.72565	6.17793	-4.13024	8.36e-05	0.001507	0.674005
ENSG00000050820	BCAR1	16	-0.837459	5.4557	-3.16682	0.00213179	0.0383887	-1.96023			ENSG00000110876	SELPLG	12	-1.16988	2.67387	-4.13001	8.36e-05	0.001507	1.21507
ENSG00000111404	RERGL	12	1.5176	1.98525	3.16676	0.00213221	0.0383887	-1.52222			ENSG00000196776	CD47	3	-0.47313	4.97691	-4.12868	8.4e-05	0.001513	0.803935
ENSG00000170571	EMB	5	0.941859	3.44156	3.1659	0.00213781	0.0384491	-1.76422			ENSG00000272293	AC083964.1	8	1.78244	-0.50144	4.1281	8.42e-05	0.001515	1.34345
ENSG00000092820	EZR	6	-0.843183	5.80994	-3.16524	0.00214215	0.0384734	-2.02976			ENSG00000112186	CAP2	6	-1.5899	2.37842	-4.12766	8.43e-05	0.001515	1.21207
ENSG00000134775	FHOD3	18	1.40696	1.54516	3.16501	0.00214367	0.0384734	-1.51097			ENSG00000163545	NUAK2	1	-2.25394	-0.0979	-4.12632	8.48e-05	0.00152	1.33632
ENSG00000197291	RAMP2-AS1	17	1.28266	2.31195	3.1642	0.002149	0.0385285	-1.5695			ENSG00000229484	AC243836.1	1	2.07423	-2.16132	4.12617	8.48e-05	0.00152	1.34021
ENSG00000110446	SLC15A3	11	-0.536027	4.01889	-3.16276	0.00215857	0.0386328	-1.76778			ENSG00000065135	GNAI3	1	-0.52486	5.55768	-4.1212	8.63e-05	0.001546	0.691054
ENSG00000175356	SCUBE2	11	-0.579063	4.3571	-3.16264	0.00215934	0.0386328	-1.80773			ENSG00000123610	TNFAIP6	2	-2.56579	4.11444	-4.12095	8.64e-05	0.001546	1.01701
ENSG00000107984	DKK1	10	-1.93254	-2.1585	-3.16186	0.00216451	0.0386846	-1.48236			ENSG00000128965	CHAC1	15	-2.58454	-1.21661	-4.11669	8.78e-05	0.001567	1.31237
ENSG00000154124	OTULIN	5	-0.379152	3.70912	-3.16004	0.00217665	0.0388609	-1.69704			ENSG00000166986	MARS	12	-0.56127	5.14928	-4.11667	8.78e-05	0.001567	0.728871
ENSG00000121310	ECHDC2	1	0.488195	7.35	3.15744	0.00219414	0.0391322	-2.13619			ENSG00000136167	LCP1	13	-1.08721	5.19194	-4.11536	8.82e-05	0.001573	0.773208
ENSG00000159840	ZYX	7	-0.445766	7.13822	-3.1567	0.00219913	0.0391439	-2.12938			ENSG00000047579	DTNBP1	6	-0.61414	4.02204	-4.11408	8.86e-05	0.001579	0.924071
ENSG00000170469	SPATA24	5	1.05588	0.459355	3.15666	0.00219938	0.0391439	-1.48453			ENSG00000206172	HBA1	16	-1.72558	6.61616	-4.11293	8.9e-05	0.00158	0.600773
ENSG00000225518	LINC01703	1	1.46793	-1.2711	3.15554	0.00220697	0.039238	-1.48171			ENSG00000156273	BACH1	21	-1.15297	4.21298	-4.11292	8.9e-05	0.00158	0.917138
ENSG00000153560	UBP1	3	-0.442304	4.47629	-3.15407	0.00221691	0.0393237	-1.8662			ENSG00000172183	ISG20	15	-1.09943	4.02471	-4.11289	8.9e-05	0.00158	0.968938
ENSG00000008226	DLEC1	3	0.808559	2.48937	3.15389	0.00221814	0.0393237	-1.57205			ENSG00000077782	FGFR1	8	-0.62553	6.95945	-4.11235	8.92e-05	0.00158	0.571224
ENSG00000172794	RAB37	17	-1.18311	0.390527	-3.15381	0.0022187	0.0393237	-1.49073			ENSG00000107819	SFXN3	10	-0.60805	4.38016	-4.11231	8.92e-05	0.00158	0.846246
ENSG00000070444	MNT	17	-0.608849	3.8295	-3.15291	0.00222481	0.0393911	-1.72771			ENSG00000104221	BRF2	8	-0.71476	3.41682	-4.11153	8.94e-05	0.001583	1.03345
ENSG00000164543	STK17A	7	-0.850672	4.24483	-3.15166	0.00223338	0.0395019	-1.77655			ENSG00000110619	CARS	11	-0.59931	5.61788	-4.10977	9e-05	0.001592	0.644058
ENSG00000146457	WTAP	6	-0.610019	6.22359	-3.1489	0.00225237	0.0397965	-2.10424			ENSG00000266010	GATA6-AS1	18	1.4161	1.88163	4.10905	9.02e-05	0.001594	1.21782
ENSG00000149485	FADS1	11	0.707152	5.7184	3.14694	0.0022659	0.0399538	-2.08633			ENSG00000083123	BCKDHB	6	1.01005	4.21843	4.10744	9.08e-05	0.0016	0.891093
ENSG00000005073	HOXA11	7	-2.31746	-1.21049	-3.14694	0.00226595	0.0399538	-1.51255			ENSG00000143921	ABCG8	2	2.13875	-2.40583	4.10736	9.08e-05	0.0016	1.28002
ENSG00000077092	RARB	3	1.42416	0.597947	3.1465	0.00226897	0.0399657	-1.52649			ENSG00000077549	CAPZB	1	-0.39705	6.77975	-4.107	9.09e-05	0.0016	0.558422
ENSG00000197965	MPZL1	1	-0.368627	5.77197	-3.1455	0.00227595	0.0400402	-2.0842			ENSG00000135144	DTX1	12	-0.83313	5.48868	-4.10683	9.1e-05	0.0016	0.640408
ENSG00000154146	NRGN	11	-0.822784	2.83796	-3.14472	0.00228135	0.0400402	-1.62133			ENSG00000198668	CALM1	14	-0.46011	8.64644	-4.104	9.19e-05	0.001615	0.499834
ENSG00000087903	RFX2	19	-1.04682	3.87556	-3.14461	0.00228218	0.0400402	-1.69419			ENSG00000197142	ACSL5	10	0.550297	4.83161	4.10302	9.22e-05	0.001618	0.751129
ENSG00000187391	MAGI2	7	0.430546	3.31352	3.14455	0.00228258	0.0400402	-1.69398			ENSG00000147872	PLIN2	9	-0.85244	7.9662	-4.10276	9.23e-05	0.001618	0.510327
ENSG00000119711	ALDH6A1	14	0.596368	5.86005	3.14245	0.00229729	0.0402569	-2.11663			ENSG00000113312	TTC1	5	-0.4672	5.59835	-4.10262	9.24e-05	0.001618	0.620368
ENSG00000237118	CYP2F2P	19	1.47624	-1.71229	3.13925	0.00231992	0.0405942	-1.52862			ENSG00000114353	GNAI2	3	-0.37555	7.8514	-4.10134	9.28e-05	0.001624	0.508785
ENSG00000167862	MRPL58	17	0.381435	4.40965	3.13905	0.0023213	0.0405942	-1.90159			ENSG00000159840	ZYX	7	-0.59182	7.13822	-4.09949	9.34e-05	0.001633	0.521867
ENSG00000011600	TYROBP	19	-0.783993	5.00121	-3.13711	0.00233511	0.040794	-2.01772			ENSG00000162511	LAPTM5	1	-0.94055	6.46371	-4.09848	9.37e-05	0.001638	0.55704
ENSG00000023902	PLEKHO1	1	-0.600119	5.46932	-3.13636	0.00234046	0.0408066	-2.07018			ENSG00000239911	PRKAG2-AS1	7	0.682381	3.44273	4.09535	9.48e-05	0.001652	0.97494
ENSG00000154277	UCHL1	4	-1.04284	4.9619	-3.13634	0.00234062	0.0408066	-1.94339			ENSG00000107984	DKK1	10	-2.50969	-2.1585	-4.09535	9.48e-05	0.001652	1.24139
ENSG00000136848	DAB2IP	9	-0.606303	5.07276	-3.13585	0.00234416	0.0408266	-2.00543			ENSG00000189046	ALKBH2	12	-0.74963	3.18846	-4.09523	9.48e-05	0.001652	1.01415
ENSG00000140479	PCSK6	15	1.07175	2.44496	3.13547	0.00234686	0.0408321	-1.68575			ENSG00000163938	GNL3	3	-0.86143	5.69762	-4.09444	9.51e-05	0.001655	0.589806
ENSG00000181856	SLC2A4	17	0.619966	5.9016	3.13483	0.00235147	0.0408705	-2.13004			ENSG00000134697	GNL2	1	-0.61141	5.49599	-4.09422	9.52e-05	0.001655	0.604414
ENSG00000114450	GNB4	3	-0.439495	4.02683	-3.13409	0.00235681	0.0409216	-1.82898			ENSG00000177000	MTHFR	1	-0.84857	4.24175	-4.09067	9.64e-05	0.001674	0.813179
ENSG00000223564	CYP4F32P	2	2.00474	-0.681787	3.13368	0.00235972	0.040924	-1.54257			ENSG00000213064	SFT2D2	1	-0.63216	4.22208	-4.08896	9.7e-05	0.001682	0.815007
ENSG00000170271	FAXDC2	5	0.474689	5.56883	3.1334	0.00236174	0.040924	-2.10007			ENSG00000197576	HOXA4	7	1.5009	1.70978	4.0889	9.7e-05	0.001682	1.14904
ENSG00000115594	IL1R1	2	-0.700179	6.61762	-3.13123	0.00237749	0.0411551	-2.18002			ENSG00000117280	RAB29	1	-0.70091	3.95154	-4.08766	9.75e-05	0.001687	0.852855
ENSG00000092621	PHGDH	1	0.512724	6.83599	3.13077	0.00238082	0.0411711	-2.19447			ENSG00000126353	CCR7	17	-2.21112	-1.38398	-4.08735	9.76e-05	0.001687	1.21764
ENSG00000236778	INTS6-AS1	13	0.92265	0.865528	3.1289	0.00239441	0.0413641	-1.56829			ENSG00000130935	NOL11	17	-0.55862	4.11997	-4.08703	9.77e-05	0.001688	0.828714
ENSG00000130558	OLFM1	9	-0.655529	3.05896	-3.12849	0.00239743	0.0413744	-1.68982			ENSG00000198535	C2CD4A	15	-2.65265	-0.47111	-4.08299	9.91e-05	0.001711	1.19765
ENSG00000188522	FAM83G	17	-1.54618	2.01457	-3.12754	0.00240436	0.0414113	-1.59793			ENSG00000070087	PFN2	3	-0.49958	4.70992	-4.08156	9.96e-05	0.001718	0.694329
ENSG00000166033	HTRA1	10	-0.542347	7.61439	-3.1274	0.00240539	0.0414113	-2.22106			ENSG00000178741	COX5A	15	0.585904	6.56983	4.08103	9.98e-05	0.001718	0.475059
ENSG00000139289	PHLDA1	12	-0.732687	5.30475	-3.1272	0.00240684	0.0414113	-2.06196			ENSG00000233954	UQCRHL	1	1.20135	1.99284	4.0809	9.99e-05	0.001718	1.10499
ENSG00000140543	DET1	15	1.37804	-1.04429	3.12597	0.00241591	0.0415254	-1.55593			ENSG00000198695	MT-ND6	MT	0.880608	8.30831	4.07772	0.000101	0.001736	0.420458
ENSG00000180769	WDFY3-AS2	4	0.854285	1.69315	3.1249	0.0024238	0.0416191	-1.60674			ENSG00000101745	ANKRD12	18	-0.58133	4.60159	-4.07698	0.000101	0.001739	0.679489
ENSG00000184156	KCNQ3	8	-1.76876	-1.07777	-3.1235	0.00243417	0.0417552	-1.56488			ENSG00000106605	BLVRA	7	-0.5637	5.95827	-4.0765	0.000101	0.001741	0.497966
ENSG00000167491	GATAD2A	19	-0.423767	5.33282	-3.12261	0.00244077	0.0418027	-2.09394			ENSG00000229367	HMGN2P19	1	2.43218	-1.08109	4.07399	0.000102	0.001755	1.1742
ENSG00000035664	DAPK2	15	0.936741	5.79309	3.12247	0.00244184	0.0418027	-2.14822			ENSG00000120885	CLU	8	-0.74595	9.65313	-4.07294	0.000103	0.00176	0.378952
ENSG00000272482	AC254633.1	1	1.55388	0.290887	3.12179	0.00244691	0.0418476	-1.58153			ENSG00000224259	LINC01133	1	-1.9726	2.6523	-4.07229	0.000103	0.001762	1.00393
ENSG00000163840	DTX3L	3	-0.47147	4.6143	-3.11939	0.00246487	0.0420648	-1.97073			ENSG00000104964	AES	19	-0.59107	8.62695	-4.07143	0.000103	0.001766	0.388311
ENSG00000117143	UAP1	1	-0.803699	7.18935	-3.1192	0.00246627	0.0420648	-2.22993			ENSG00000179218	CALR	19	-0.47129	8.09905	-4.07076	0.000104	0.001767	0.396842
ENSG00000112319	EYA4	6	1.64294	0.37356	3.11911	0.00246701	0.0420648	-1.59074			ENSG00000115159	GPD2	2	0.872365	4.02496	4.07069	0.000104	0.001767	0.805196
ENSG00000260233	SSSCA1-AS1	11	1.06412	-0.103985	3.11847	0.00247175	0.0421036	-1.58074			ENSG00000184156	KCNQ3	8	-2.30614	-1.07777	-4.0671	0.000105	0.001788	1.15165
ENSG00000149970	CNKSR2	X	1.25258	1.02113	3.11796	0.00247566	0.0421282	-1.60403			ENSG00000122884	P4HA1	10	-0.64728	4.20439	-4.06465	0.000106	0.001802	0.740512
ENSG00000197299	BLM	15	1.50122	-0.452162	3.11663	0.00248568	0.0422565	-1.58617			ENSG00000186660	ZFP91	11	-0.41232	5.22388	-4.06327	0.000106	0.001809	0.534695
ENSG00000163884	KLF15	3	1.08302	4.52478	3.11626	0.00248848	0.042262	-1.96779			ENSG00000154813	DPH3	3	-0.50405	4.51381	-4.06138	0.000107	0.00182	0.646761
ENSG00000105989	WNT2	7	-1.8638	-0.970903	-3.11562	0.00249333	0.0423023	-1.58624			ENSG00000144118	RALB	2	-0.41498	5.36645	-4.06102	0.000107	0.00182	0.513796
ENSG00000115758	ODC1	2	-0.478642	5.23654	-3.11381	0.00250711	0.0424938	-2.09913			ENSG00000148154	UGCG	9	-0.89854	5.70751	-4.06076	0.000107	0.00182	0.478082
ENSG00000175061	LRRC75A-AS1	17	0.381988	8.99971	3.11297	0.00251352	0.0425603	-2.29647			ENSG00000255248	MIR100HG	11	-0.98231	4.19903	-4.05732	0.000109	0.001841	0.722828
ENSG00000155629	PIK3AP1	10	-0.891629	2.06166	-3.1116	0.00252397	0.0426949	-1.66936			ENSG00000169554	ZEB2	2	-0.60355	6.62147	-4.05548	0.000109	0.001851	0.385928
ENSG00000186818	LILRB4	19	-0.927375	2.4058	-3.11036	0.00253354	0.0427768	-1.67335			ENSG00000155329	ZCCHC10	5	-0.56482	3.1855	-4.05384	0.00011	0.00186	0.87666
ENSG00000154451	GBP5	1	-1.33328	0.259997	-3.11032	0.00253382	0.0427768	-1.60523			ENSG00000126368	NR1D1	17	-1.2836	4.84016	-4.05284	0.00011	0.001865	0.604315
ENSG00000013588	GPRC5A	12	-1.25822	5.12373	-3.10785	0.00255293	0.0430568	-2.0311			ENSG00000198223	CSF2RA	X	-1.63426	3.30558	-4.0525	0.000111	0.001866	0.888272
ENSG00000167850	CD300C	17	-1.70863	-0.96382	-3.10609	0.00256661	0.0432446	-1.60599			ENSG00000184347	SLIT3	5	-0.66669	6.29368	-4.04989	0.000112	0.001881	0.382462
ENSG00000223403	MEG9	14	-1.76439	-0.110454	-3.10377	0.00258474	0.04347	-1.61198			ENSG00000088451	TGDS	13	1.63301	2.61533	4.04819	0.000112	0.00189	0.940986
ENSG00000106018	VIPR2	7	-1.50184	0.269641	-3.10357	0.00258636	0.04347	-1.62356			ENSG00000173451	THAP2	12	-1.24642	2.76711	-4.04811	0.000112	0.00189	0.92111
ENSG00000198517	MAFK	7	-0.538469	6.20653	-3.10259	0.00259407	0.04347	-2.23174			ENSG00000094963	FMO2	1	1.11846	6.24741	4.04712	0.000113	0.001894	0.394021
ENSG00000143514	TP53BP2	1	-0.726411	3.85676	-3.1025	0.00259475	0.04347	-1.86651			ENSG00000122756	CNTFR	9	0.955744	5.87384	4.04644	0.000113	0.001897	0.413007
ENSG00000119673	ACOT2	14	0.646224	5.32585	3.10202	0.00259849	0.04347	-2.17034			ENSG00000166816	LDHD	16	1.28097	5.56102	4.04574	0.000113	0.0019	0.434825
ENSG00000258017	AC011603.2	12	-0.463942	4.09217	-3.10202	0.0025985	0.04347	-1.93169			ENSG00000114054	PCCB	3	0.513982	4.96298	4.04516	0.000114	0.001902	0.503222
ENSG00000271387	AL445228.2	1	1.2936	-1.56874	3.10178	0.00260041	0.04347	-1.61675			ENSG00000170961	HAS2	8	-1.7409	2.10016	-4.04197	0.000115	0.001922	0.957853
ENSG00000272275	AC092687.3	2	-1.50949	-2.10999	-3.10151	0.00260255	0.04347	-1.62444			ENSG00000189266	PNRC2	1	-0.49611	6.1753	-4.04111	0.000115	0.001926	0.365819
ENSG00000172322	CLEC12A	12	-1.6923	-0.979138	-3.10147	0.0026029	0.04347	-1.61758			ENSG00000138814	PPP3CA	4	-0.45346	5.25452	-4.04054	0.000115	0.001928	0.449667
ENSG00000170917	NUDT6	4	0.437811	3.00413	3.09944	0.00261897	0.0436956	-1.78131			ENSG00000107968	MAP3K8	10	-0.97692	5.13864	-4.04037	0.000116	0.001928	0.502131
ENSG00000010030	ETV7	6	-1.78977	-0.641394	-3.09762	0.00263344	0.0438942	-1.62704			ENSG00000174145	NWD2	4	1.97188	1.01176	4.03642	0.000117	0.001953	0.998193
ENSG00000126264	HCST	19	-0.913844	3.24602	-3.0965	0.00264243	0.0439742	-1.80625			ENSG00000186818	LILRB4	19	-1.20659	2.4058	-4.03589	0.000117	0.001955	0.923037
ENSG00000142686	C1orf216	1	-0.477154	3.80729	-3.09636	0.00264352	0.0439742	-1.87324			ENSG00000159200	RCAN1	21	-1.00155	6.62036	-4.02912	0.00012	0.002001	0.302296
ENSG00000260461	AL133355.1	10	1.26247	-0.309109	3.09584	0.00264773	0.0439742	-1.63371			ENSG00000119900	OGFRL1	6	-0.51789	5.50686	-4.02847	0.000121	0.002004	0.381634
ENSG00000104783	KCNN4	19	-1.60314	0.0631924	-3.09551	0.00265032	0.0439742	-1.63417			ENSG00000267601	AC022966.1	17	-0.93226	2.99347	-4.02725	0.000121	0.00201	0.821492
ENSG00000146592	CREB5	7	-0.55554	4.58829	-3.09541	0.00265113	0.0439742	-2.02676			ENSG00000088298	EDEM2	20	-0.58355	4.05313	-4.02671	0.000121	0.002012	0.63203
ENSG00000166183	ASPG	14	1.25864	2.11083	3.09281	0.00267208	0.0442788	-1.77803			ENSG00000143499	SMYD2	1	-0.61232	3.81808	-4.02588	0.000122	0.002016	0.672369
ENSG00000160999	SH2B2	7	-1.11814	2.1902	-3.09165	0.00268147	0.0443912	-1.72003			ENSG00000118849	RARRES1	3	1.67255	2.65921	4.02531	0.000122	0.002018	0.890229
ENSG00000237836	PHKA2-AS1	X	1.00551	0.992965	3.0902	0.0026933	0.0445415	-1.67072			ENSG00000006747	SCIN	7	2.00524	1.6867	4.02412	0.000122	0.002025	0.929431
ENSG00000083123	BCKDHB	6	0.695839	4.21843	3.08988	0.00269592	0.0445415	-2.0361			ENSG00000090382	LYZ	12	-1.61568	4.25684	-4.02166	0.000124	0.002041	0.662428
ENSG00000067334	DNTTIP2	1	-0.493765	5.85826	-3.08958	0.00269838	0.0445415	-2.24153			ENSG00000247627	MTND4P12	5	1.65414	-0.03773	4.02093	0.000124	0.002044	0.991197
ENSG00000086061	DNAJA1	9	-0.466622	7.54337	-3.08799	0.00271138	0.0446912	-2.33211			ENSG00000140750	ARHGAP17	16	-0.45753	5.19046	-4.01804	0.000125	0.002064	0.387625
ENSG00000186493	C5orf38	5	-2.60313	0.819764	-3.08783	0.00271268	0.0446912	-1.65285			ENSG00000119537	KDSR	18	-0.40245	5.34129	-4.01623	0.000126	0.002072	0.352135
ENSG00000129197	RPAIN	17	0.304728	4.78769	3.08741	0.00271612	0.0447047	-2.11781			ENSG00000168439	STIP1	11	-0.58485	6.19272	-4.01605	0.000126	0.002072	0.275603
ENSG00000245694	CRNDE	16	-1.38198	2.46397	-3.08588	0.00272871	0.0448687	-1.70986			ENSG00000137713	PPP2R1B	11	-0.88285	6.98101	-4.01592	0.000126	0.002072	0.238485
ENSG00000183092	BEGAIN	14	-1.5581	-0.240755	-3.08547	0.00273209	0.044881	-1.66044			ENSG00000185163	DDX51	12	-0.59962	4.36416	-4.01578	0.000126	0.002072	0.5306
ENSG00000087299	L2HGDH	14	1.20511	1.93654	3.08483	0.00273746	0.0449259	-1.73154			ENSG00000181915	ADO	10	-0.54796	3.90718	-4.01429	0.000127	0.002081	0.611962
ENSG00000140545	MFGE8	15	-0.380093	6.6243	-3.0843	0.00274178	0.0449537	-2.31409			ENSG00000213373	LINC00671	17	1.90596	-1.3504	4.01383	0.000127	0.002083	0.982317
ENSG00000169413	RNASE6	14	-0.990677	2.11987	-3.08318	0.00275112	0.0450634	-1.74888			ENSG00000140678	ITGAX	16	-1.88636	3.45131	-4.01159	0.000128	0.002097	0.769986
ENSG00000121966	CXCR4	2	-0.704174	3.87636	-3.08282	0.00275411	0.0450691	-1.9909			ENSG00000044574	HSPA5	9	-0.5824	7.68395	-4.01133	0.000128	0.002097	0.203787
ENSG00000272156	AC008280.3	2	1.21063	0.0563614	3.08136	0.00276627	0.0452248	-1.67575			ENSG00000133216	EPHB2	1	-1.47367	1.7574	-4.00985	0.000129	0.002106	0.884952
ENSG00000277715	AC079174.2	12	1.08487	-0.025452	3.08029	0.00277527	0.0453285	-1.67687			ENSG00000196715	VKORC1L1	7	-0.60429	7.31945	-4.00911	0.000129	0.00211	0.203511
ENSG00000275155	AC027348.1	16	1.36535	-0.841483	3.07937	0.00278297	0.0454108	-1.67454			ENSG00000164604	GPR85	7	-1.63862	0.258765	-4.0079	0.00013	0.002117	0.937479
ENSG00000131435	PDLIM4	5	-1.05866	4.16823	-3.0785	0.0027903	0.045487	-1.96416			ENSG00000136002	ARHGEF4	2	0.665729	4.29495	4.00711	0.00013	0.002121	0.531559
ENSG00000189266	PNRC2	1	-0.370105	6.1753	-3.07699	0.002803	0.0456504	-2.30785			ENSG00000134508	CABLES1	18	0.586366	5.15679	4.00675	0.00013	0.002122	0.34274
ENSG00000162704	ARPC5	1	-0.419557	6.10673	-3.07633	0.00280861	0.0456982	-2.30474			ENSG00000172757	CFL1	11	-0.39907	8.4169	-4.0057	0.000131	0.002128	0.168285
ENSG00000007174	DNAH9	17	1.09026	1.28534	3.07562	0.00281468	0.0457528	-1.72183			ENSG00000157191	NECAP2	1	-0.40943	4.98675	-4.00487	0.000131	0.002132	0.374627
ENSG00000180354	MTURN	7	0.46738	8.01933	3.0753	0.00281733	0.0457528	-2.38109			ENSG00000116977	LGALS8	1	-0.62866	5.6058	-4.00419	0.000131	0.002135	0.288528
ENSG00000268403	AC132192.2	11	1.37516	-0.880879	3.07431	0.00282583	0.0458471	-1.68512			ENSG00000179051	RCC2	1	-0.56467	4.68149	-4.00273	0.000132	0.002144	0.431245
ENSG00000164161	HHIP	4	-1.61502	-0.207629	-3.0722	0.00284379	0.0460948	-1.69171			ENSG00000158062	UBXN11	1	-0.84847	4.63295	-4.00229	0.000132	0.002145	0.436831
ENSG00000109670	FBXW7	4	-0.672843	4.58092	-3.07103	0.00285386	0.0462141	-2.08473			ENSG00000117450	PRDX1	1	-0.46199	7.82543	-4.00108	0.000133	0.002153	0.165924
ENSG00000115042	FAHD2A	2	0.809696	5.29508	3.06964	0.0028659	0.0462508	-2.22787			ENSG00000230102	LINC02028	3	1.93286	-1.85866	4.00033	0.000133	0.002156	0.939717
ENSG00000125505	MBOAT7	19	-0.454082	4.30526	-3.06956	0.00286655	0.0462508	-2.07986			ENSG00000183580	FBXL7	5	-0.52388	3.96061	-3.99886	0.000134	0.002166	0.570763
ENSG00000204444	APOM	6	1.03927	1.34082	3.06955	0.00286668	0.0462508	-1.73298			ENSG00000245060	LINC00847	5	1.06005	3.75462	3.99839	0.000134	0.002167	0.581073
ENSG00000065518	NDUFB4	3	0.421588	6.5217	3.06942	0.00286777	0.0462508	-2.35544			ENSG00000119242	CCDC92	12	-0.45204	5.78543	-3.99794	0.000134	0.002169	0.240324
ENSG00000101421	CHMP4B	20	-0.283705	6.78758	-3.0692	0.00286967	0.0462508	-2.36087			ENSG00000188536	HBA2	16	-1.6622	9.16366	-3.99632	0.000135	0.002179	0.126106
ENSG00000206503	HLA-A	6	-0.45326	8.9481	-3.06837	0.00287688	0.0463208	-2.41878			ENSG00000111321	LTBR	12	-0.41876	6.2712	-3.99603	0.000135	0.002179	0.202916
ENSG00000226091	LINC00937	12	-1.75307	-2.32383	-3.06798	0.00288027	0.0463208	-1.70922			ENSG00000010256	UQCRC1	3	0.572292	7.41019	3.99339	0.000137	0.002198	0.147285
ENSG00000246082	NUDT16P1	3	1.21022	0.214122	3.06776	0.00288216	0.0463208	-1.7154			ENSG00000183570	PCBP3	21	-1.52404	2.63266	-3.99229	0.000137	0.002204	0.74662
ENSG00000204525	HLA-C	6	-0.420898	7.98242	-3.06738	0.00288543	0.0463298	-2.40242			ENSG00000011422	PLAUR	19	-1.30598	5.34249	-3.98954	0.000139	0.002224	0.329613
ENSG00000151948	GLT1D1	12	-1.75359	-1.69428	-3.06635	0.00289439	0.04643	-1.70629			ENSG00000130803	ZNF317	19	-0.67785	3.53645	-3.98828	0.000139	0.002231	0.590773
ENSG00000163823	CCR1	3	-1.19873	1.72785	-3.06467	0.0029091	0.046622	-1.75622			ENSG00000214578	HMGN2P15	17	1.34436	1.77024	3.98771	0.000139	0.002231	0.795409
ENSG00000174485	DENND4A	15	-0.573037	3.92757	-3.06415	0.00291366	0.0466514	-1.98129			ENSG00000162755	KLHDC9	1	1.35915	1.17672	3.98744	0.00014	0.002231	0.82837
ENSG00000125967	NECAB3	20	0.789615	4.16649	3.06206	0.00293203	0.0469015	-2.06316			ENSG00000159202	UBE2Z	17	-0.49848	5.17133	-3.98724	0.00014	0.002231	0.284912
ENSG00000185947	ZNF267	16	-1.07145	2.34281	-3.05998	0.00295047	0.0471148	-1.81048			ENSG00000175348	TMEM9B	11	-0.47393	4.44234	-3.98717	0.00014	0.002231	0.415457
ENSG00000138443	ABI2	2	-0.36315	4.0277	-3.05993	0.00295088	0.0471148	-2.05075			ENSG00000100139	MICALL1	22	-0.88199	3.69942	-3.98693	0.00014	0.002231	0.584269
ENSG00000105376	ICAM5	19	-1.83932	-0.520239	-3.05939	0.00295569	0.0471474	-1.72239			ENSG00000259007	AL358333.3	14	-1.79387	-1.47308	-3.98677	0.00014	0.002231	0.895942
ENSG00000140287	HDC	15	-1.88852	-0.394809	-3.05861	0.00296263	0.0472139	-1.72394			ENSG00000260192	LINC02240	5	1.55516	0.793946	3.98648	0.00014	0.002231	0.851745
ENSG00000100075	SLC25A1	22	0.486361	7.68646	3.05791	0.0029689	0.0472698	-2.42264			ENSG00000167995	BEST1	11	-0.66091	8.16339	-3.98564	0.00014	0.002236	0.106969
ENSG00000124201	ZNFX1	20	-0.529194	5.24997	-3.05676	0.00297914	0.0473661	-2.25276			ENSG00000285734	AC005414.1	12	2.0597	-2.02316	3.98541	0.000141	0.002236	0.892836
ENSG00000212743	AL137145.1	10	1.51335	-1.21583	3.05661	0.0029805	0.0473661	-1.729			ENSG00000034510	TMSB10	2	-0.92719	10.6109	-3.98416	0.000141	0.002244	0.070905
ENSG00000128274	A4GALT	22	-0.696545	4.17629	-3.05525	0.00299269	0.0474799	-2.04161			ENSG00000249138	SLED1	4	1.90403	0.446077	3.98286	0.000142	0.002252	0.857574
ENSG00000138166	DUSP5	10	-0.675122	5.16573	-3.05519	0.00299322	0.0474799	-2.26231			ENSG00000143514	TP53BP2	1	-0.93164	3.85676	-3.98247	0.000142	0.002253	0.542378
ENSG00000072694	FCGR2B	1	-1.1014	2.12905	-3.05483	0.00299649	0.0474875	-1.79562			ENSG00000143365	RORC	1	-2.21111	-1.50418	-3.98214	0.000142	0.002253	0.880902
ENSG00000101236	RNF24	20	-0.930305	2.68379	-3.05271	0.0030156	0.0477461	-1.85676			ENSG00000119711	ALDH6A1	14	0.788842	5.86005	3.98163	0.000142	0.002255	0.192976
ENSG00000115935	WIPF1	2	-0.404664	5.05407	-3.05094	0.00303166	0.0479382	-2.25079			ENSG00000126583	PRKCG	19	-2.70969	-2.43126	-3.98139	0.000143	0.002255	0.879962
ENSG00000072415	MPP5	14	-0.509037	3.74487	-3.0504	0.00303662	0.0479382	-1.98997			ENSG00000108846	ABCC3	17	-2.20294	0.924717	-3.97897	0.000144	0.002273	0.829738
ENSG00000216937	CCDC7	10	1.19467	0.418087	3.05027	0.00303782	0.0479382	-1.76053			ENSG00000062582	MRPS24	7	-2.46923	-1.30338	-3.97803	0.000144	0.002278	0.867241
ENSG00000122971	ACADS	12	0.536067	7.18876	3.04991	0.00304104	0.0479382	-2.43238			ENSG00000126247	CAPNS1	19	-0.44147	8.58476	-3.97689	0.000145	0.002285	0.065528
ENSG00000100448	CTSG	14	-1.72476	0.824752	-3.04983	0.00304178	0.0479382	-1.75392			ENSG00000196504	PRPF40A	2	-0.43722	5.10635	-3.97423	0.000146	0.002305	0.247211
ENSG00000160285	LSS	21	0.418471	6.00149	3.0495	0.00304482	0.0479389	-2.36942			ENSG00000102962	CCL22	16	-2.60983	-0.38802	-3.97142	0.000148	0.002326	0.839897
ENSG00000037965	HOXC8	12	1.13509	2.6429	3.04912	0.00304823	0.0479389	-1.84787			ENSG00000120875	DUSP4	8	1.02117	5.39296	3.96969	0.000149	0.002336	0.198593
ENSG00000168653	NDUFS5	1	0.364192	7.93598	3.0489	0.00305025	0.0479389	-2.45266			ENSG00000168038	ULK4	3	-1.4971	2.09953	-3.96961	0.000149	0.002336	0.714867
ENSG00000171608	PIK3CD	1	-0.769895	2.98536	-3.04767	0.00306158	0.0480661	-1.9095			ENSG00000147852	VLDLR	9	-0.88156	5.65545	-3.96943	0.000149	0.002336	0.163492
ENSG00000128609	NDUFA5	7	0.314388	5.70365	3.04711	0.00306675	0.0480661	-2.35602			ENSG00000267534	S1PR2	19	-1.09336	3.05157	-3.96873	0.000149	0.002339	0.609505
ENSG00000105982	RNF32	7	1.34894	-1.00243	3.0471	0.00306679	0.0480661	-1.7529			ENSG00000137135	ARHGEF39	9	-1.15708	3.60776	-3.9685	0.000149	0.002339	0.505548
ENSG00000137309	HMGA1	6	-0.811351	5.23695	-3.04547	0.00308185	0.0482578	-2.27163			ENSG00000115935	WIPF1	2	-0.53448	5.05407	-3.96627	0.00015	0.002356	0.241376
ENSG00000171621	SPSB1	1	-0.70553	6.20877	-3.04448	0.00309101	0.0483504	-2.38003			ENSG00000265972	TXNIP	1	0.965923	10.2172	3.96514	0.000151	0.002361	0.009215
ENSG00000196616	ADH1B	4	0.591529	11.0363	3.04369	0.00309834	0.0483504	-2.50351			ENSG00000121552	CSTA	3	-0.78714	4.42902	-3.96503	0.000151	0.002361	0.337673
ENSG00000126353	CCR7	17	-1.64651	-1.38398	-3.04366	0.00309858	0.0483504	-1.76271			ENSG00000227560	RPS15AP30	10	2.25497	-1.03371	3.96486	0.000151	0.002361	0.823171
ENSG00000117152	RGS4	1	-2.22043	-1.98115	-3.04311	0.00310371	0.0483504	-1.76474			ENSG00000187554	TLR5	1	1.54543	1.07529	3.96464	0.000151	0.002361	0.773182
ENSG00000000938	FGR	1	-1.1859	3.0406	-3.04305	0.00310426	0.0483504	-1.93016			ENSG00000272482	AC254633.1	1	2.08109	0.290887	3.96426	0.000152	0.002362	0.792551
ENSG00000135636	DYSF	2	-0.504371	3.82509	-3.04284	0.00310626	0.0483504	-2.05834			ENSG00000155265	GOLGA7B	10	-1.9902	0.217672	-3.96393	0.000152	0.002362	0.798946
ENSG00000172935	MRGPRF	11	-0.986536	4.06393	-3.04254	0.00310899	0.0483504	-2.05557			ENSG00000157551	KCNJ15	21	-1.87177	0.300325	-3.96262	0.000152	0.002371	0.800371
ENSG00000160972	PPP1R16A	8	0.6843	5.71479	3.04229	0.00311136	0.0483504	-2.37848			ENSG00000250303	AP002884.1	11	-1.20388	2.47126	-3.96077	0.000153	0.002384	0.645368
ENSG00000133216	EPHB2	1	-1.12246	1.7574	-3.04208	0.00311326	0.0483504	-1.81178			ENSG00000175793	SFN	1	-2.28601	-0.09109	-3.95993	0.000154	0.002389	0.794189
ENSG00000171860	C3AR1	12	-1.0653	2.71036	-3.04041	0.00312891	0.0485494	-1.91284			ENSG00000001036	FUCA2	6	-0.39395	5.05353	-3.95967	0.000154	0.002389	0.209138
ENSG00000102384	CENPI	X	1.31928	-1.68354	3.03966	0.00313599	0.0485739	-1.77109			ENSG00000104635	SLC39A14	8	-1.43487	5.81434	-3.95875	0.000154	0.002395	0.13339
ENSG00000211899	IGHM	14	-1.52315	2.49134	-3.03963	0.00313619	0.0485739	-1.89686			ENSG00000089847	ANKRD24	19	1.31841	1.69332	3.95819	0.000155	0.002396	0.705583
ENSG00000100664	EIF5	14	-0.474511	6.59508	-3.03481	0.00318178	0.0492354	-2.44081			ENSG00000258603	AC005225.2	14	1.55255	1.06875	3.95802	0.000155	0.002396	0.747666
ENSG00000118515	SGK1	6	-0.826706	5.4165	-3.03415	0.00318805	0.0492878	-2.35395			ENSG00000087237	CETP	16	-1.73721	1.56655	-3.95787	0.000155	0.002396	0.720593
ENSG00000189077	TMEM120A	7	0.352631	6.54424	3.03207	0.00320796	0.0494933	-2.45749			ENSG00000205763	RP9P	7	-0.93723	2.86655	-3.95737	0.000155	0.002398	0.599794
ENSG00000223573	TINCR	19	-1.51035	-2.03906	-3.032	0.00320867	0.0494933	-1.79417			ENSG00000064042	LIMCH1	4	-0.81508	6.34557	-3.95678	0.000156	0.002401	0.064495
ENSG00000137265	IRF4	6	1.52548	1.60793	3.03185	0.00321004	0.0494933	-1.86399			ENSG00000163001	CFAP36	2	-0.54473	4.52227	-3.95583	0.000156	0.002407	0.3069
ENSG00000121905	HPCA	1	-1.26633	0.0131876	-3.03095	0.00321876	0.049578	-1.79681			ENSG00000104131	EIF3J	15	-0.5155	5.62384	-3.95386	0.000157	0.002421	0.11392
ENSG00000141404	GNAL	18	0.461624	4.43271	3.03068	0.00322135	0.049578	-2.19566			ENSG00000113790	EHHADH	3	1.27956	4.15376	3.95338	0.000157	0.002421	0.383591
ENSG00000150977	RILPL2	12	-0.39147	4.76468	-3.02962	0.00323158	0.0496907	-2.26042			ENSG00000112319	EYA4	6	2.19785	0.37356	3.95318	0.000158	0.002421	0.753798
ENSG00000109814	UGDH	4	-0.706162	5.40583	-3.02815	0.00324572	0.0498632	-2.34485			ENSG00000155066	PROM2	2	1.85528	-1.4418	3.95308	0.000158	0.002421	0.79067
ENSG00000227199	ST7-AS1	7	1.28267	0.754191	3.0274	0.00325309	0.0499314	-1.82619			ENSG00000155287	SLC25A28	10	-0.49417	5.83714	-3.9525	0.000158	0.002424	0.087491
ENSG00000117228	GBP1	1	-0.582148	4.94246	-3.02697	0.00325725	0.0499504	-2.29655			ENSG00000164733	CTSB	8	-0.60025	9.07031	-3.9519	0.000158	0.002427	-0.02594
											ENSG00000171772	SYCE1	10	1.4835	1.33543	3.95016	0.000159	0.00244	0.70469
											ENSG00000137767	SQOR	15	-0.58869	4.817	-3.94994	0.000159	0.00244	0.216597
											ENSG00000166582	CENPV	17	0.597696	3.87354	3.94857	0.00016	0.002449	0.412019
											ENSG00000106397	PLOD3	7	-0.46162	4.94036	-3.94778	0.000161	0.002454	0.187646
											ENSG00000149716	LTO1	11	-1.1505	3.81497	-3.94671	0.000161	0.002461	0.408078
											ENSG00000134115	CNTN6	3	-2.03779	-1.96499	-3.94592	0.000162	0.002466	0.768698
											ENSG00000103653	CSK	15	-0.53851	4.40814	-3.9436	0.000163	0.002484	0.28651
											ENSG00000197965	MPZL1	1	-0.4717	5.77197	-3.94269	0.000164	0.00249	0.066795
											ENSG00000186716	BCR	22	-0.80378	5.55827	-3.94059	0.000165	0.002506	0.083037
											ENSG00000163701	IL17RE	3	-1.0716	3.83675	-3.94006	0.000165	0.002508	0.344768
											ENSG00000164647	STEAP1	7	-0.65014	4.52964	-3.93839	0.000166	0.002521	0.226588
											ENSG00000159479	MED8	1	-0.49155	4.80404	-3.93717	0.000167	0.002529	0.176372
											ENSG00000154845	PPP4R1	18	-0.48751	4.38568	-3.93664	0.000167	0.002532	0.271422
											ENSG00000188859	FAM78B	1	1.3836	1.0692	3.93568	0.000168	0.002538	0.67128
											ENSG00000213281	NRAS	1	-0.60214	4.05395	-3.93532	0.000168	0.002539	0.325995
											ENSG00000174564	IL20RB	3	-1.5558	0.249367	-3.934	0.000169	0.002549	0.688629
											ENSG00000072071	ADGRL1	19	-0.6997	5.66507	-3.93314	0.000169	0.002553	0.035693
											ENSG00000087269	NOP14	4	-0.59172	4.47263	-3.93272	0.000169	0.002553	0.230028
											ENSG00000168884	TNIP2	4	-0.62658	5.00097	-3.93258	0.000169	0.002553	0.135404
											ENSG00000099960	SLC7A4	22	-2.03269	0.580949	-3.93251	0.000169	0.002553	0.68964
											ENSG00000131238	PPT1	1	-0.41904	5.71143	-3.93198	0.00017	0.002556	0.035162
											ENSG00000101335	MYL9	20	-0.8015	9.71217	-3.93066	0.000171	0.002565	-0.1046
											ENSG00000251230	MIR3945HG	4	-2.04537	0.699483	-3.92578	0.000174	0.002608	0.663111
											ENSG00000167657	DAPK3	19	-0.67265	5.6837	-3.92536	0.000174	0.002609	0.017616
											ENSG00000109062	SLC9A3R1	17	-0.63645	4.3984	-3.9233	0.000175	0.002626	0.207912
											ENSG00000124193	SRSF6	20	-0.53399	6.45828	-3.9225	0.000176	0.002631	-0.05552
											ENSG00000114270	COL7A1	3	1.52605	1.17886	3.92129	0.000176	0.00264	0.627612
											ENSG00000116117	PARD3B	2	-0.71425	3.68967	-3.92059	0.000177	0.002644	0.341834
											ENSG00000134775	FHOD3	18	1.85457	1.54516	3.92009	0.000177	0.002646	0.594665
											ENSG00000099381	SETD1A	16	-0.59378	4.08243	-3.91894	0.000178	0.002655	0.271305
											ENSG00000279118	AC093535.2	5	1.55904	-0.68715	3.91655	0.000179	0.002675	0.66274
											ENSG00000111596	CNOT2	12	-0.40679	4.96563	-3.91283	0.000182	0.002708	0.062517
											ENSG00000215915	ATAD3C	1	-1.47937	0.409172	-3.91181	0.000182	0.002715	0.62413
											ENSG00000227051	C14orf132	14	-1.32499	1.6544	-3.91002	0.000183	0.00273	0.549836
											ENSG00000101670	LIPG	18	-2.61957	-1.15826	-3.90794	0.000185	0.002747	0.647708
											ENSG00000131477	RAMP2	17	0.53939	5.89471	3.90741	0.000185	0.00275	-0.06991
											ENSG00000166477	LEO1	15	-0.70342	2.49104	-3.90424	0.000187	0.002779	0.476725
											ENSG00000184937	WT1	11	2.94687	-1.17932	3.90372	0.000188	0.002781	0.637181
											ENSG00000171044	XKR6	8	1.76944	-1.01353	3.90232	0.000188	0.002792	0.625379
											ENSG00000262406	MMP12	11	-2.4567	-2.31022	-3.90025	0.00019	0.002808	0.626687
											ENSG00000188522	FAM83G	17	-1.92138	2.01457	-3.90022	0.00019	0.002808	0.515356
											ENSG00000115970	THADA	2	-0.54887	4.216	-3.89955	0.00019	0.002812	0.164767
											ENSG00000271992	AL354872.2	1	1.75232	-1.28175	3.89926	0.000191	0.002813	0.618338
											ENSG00000078140	UBE2K	4	-0.41926	5.30921	-3.89701	0.000192	0.002833	-0.03543
											ENSG00000158560	DYNC1I1	7	-1.52129	0.075646	-3.89666	0.000192	0.002833	0.587826
											ENSG00000138386	NAB1	2	-0.47358	4.90564	-3.8965	0.000192	0.002833	0.031894
											ENSG00000170242	USP47	11	-0.49452	5.50523	-3.89337	0.000194	0.002862	-0.07865
											ENSG00000130382	MLLT1	19	-0.65887	5.81342	-3.89195	0.000195	0.002873	-0.11369
											ENSG00000159231	CBR3	21	-0.9599	4.53987	-3.89103	0.000196	0.00288	0.059467
											ENSG00000135749	PCNX2	1	-1.28189	1.43453	-3.89071	0.000196	0.002881	0.508127
											ENSG00000168542	COL3A1	2	-0.75149	8.56145	-3.89036	0.000197	0.002882	-0.22395
											ENSG00000033050	ABCF2	7	-0.81215	3.82938	-3.88773	0.000198	0.002906	0.221086
											ENSG00000174332	GLIS1	1	1.78107	0.384774	3.88698	0.000199	0.002911	0.545361
											ENSG00000080824	HSP90AA1	14	-0.70708	10.0386	-3.8846	0.000201	0.002933	-0.26044
											ENSG00000115380	EFEMP1	2	-0.59248	7.76091	-3.88103	0.000203	0.002967	-0.23601
											ENSG00000123416	TUBA1B	12	-0.43568	8.14104	-3.87909	0.000204	0.002983	-0.24952
											ENSG00000132932	ATP8A2	13	1.4625	0.346794	3.87906	0.000204	0.002983	0.526696
											ENSG00000048140	TSPAN17	5	-0.56139	4.10839	-3.87779	0.000205	0.002993	0.128537
											ENSG00000139289	PHLDA1	12	-0.92045	5.30475	-3.87746	0.000206	0.002994	-0.08016
											ENSG00000143924	EML4	2	-0.62126	4.52001	-3.8763	0.000206	0.003004	0.04393
											ENSG00000130202	NECTIN2	19	-0.67186	6.62613	-3.87589	0.000207	0.003005	-0.21685
											ENSG00000272872	AP000525.1	22	1.82766	-1.00926	3.87562	0.000207	0.003005	0.539869
											ENSG00000231177	LINC00852	3	-1.95693	-1.89669	-3.87549	0.000207	0.003005	0.548936
											ENSG00000110060	PUS3	11	-0.63193	2.52579	-3.87486	0.000207	0.003009	0.369862
											ENSG00000006194	ZNF263	16	-0.58633	4.68831	-3.87443	0.000208	0.003011	0.002432
											ENSG00000111237	VPS29	12	-0.39707	6.01943	-3.87312	0.000209	0.003022	-0.19484
											ENSG00000277462	ZNF670	1	-1.65924	0.421196	-3.87178	0.00021	0.003034	0.500766
											ENSG00000131724	IL13RA1	X	-0.45388	5.85951	-3.87134	0.00021	0.003034	-0.18769
											ENSG00000165689	ENTR1	9	-0.44221	4.3214	-3.87126	0.00021	0.003034	0.055494
											ENSG00000069956	MAPK6	15	-0.71306	4.03116	-3.87107	0.00021	0.003034	0.128074
											ENSG00000128595	CALU	7	-0.54031	5.9501	-3.86969	0.000211	0.003046	-0.19595
											ENSG00000102359	SRPX2	X	-0.81336	6.07527	-3.86693	0.000213	0.003072	-0.21832
											ENSG00000196839	ADA	20	-1.01273	3.73529	-3.86632	0.000214	0.003076	0.147421
											ENSG00000280721	LINC01943	2	-1.59805	0.233346	-3.86459	0.000215	0.003092	0.478474
											ENSG00000133398	MED10	5	-0.4848	4.5452	-3.86238	0.000217	0.003114	-0.01852
											ENSG00000110906	KCTD10	12	-0.54378	5.8519	-3.86081	0.000218	0.003128	-0.21639
											ENSG00000123600	METTL8	2	-0.55207	2.81282	-3.85977	0.000219	0.003137	0.289431
											ENSG00000176842	IRX5	16	-2.72078	-1.1128	-3.85731	0.000221	0.003161	0.486469
											ENSG00000183242	WT1-AS	11	2.43032	-2.17847	3.85605	0.000222	0.003172	0.49047
											ENSG00000186417	GLDN	15	-1.29614	3.85714	-3.85559	0.000222	0.003175	0.092466
											ENSG00000244731	C4A	6	2.66182	-1.22665	3.85466	0.000223	0.003183	0.483665
											ENSG00000100401	RANGAP1	22	-0.54151	5.43765	-3.85407	0.000223	0.003186	-0.19509
											ENSG00000103066	PLA2G15	16	-1.17217	3.71686	-3.85345	0.000224	0.00319	0.111661
											ENSG00000245685	FRG1-DT	4	-1.97284	-0.95627	-3.85326	0.000224	0.00319	0.466393
											ENSG00000125868	DSTN	20	-0.4005	7.96605	-3.85125	0.000225	0.00321	-0.33953
											ENSG00000170473	PYM1	12	-0.461	4.27196	-3.8453	0.00023	0.00327	-0.02583
											ENSG00000109320	NFKB1	4	-1.0235	4.6534	-3.84493	0.00023	0.00327	-0.06285
											ENSG00000164292	RHOBTB3	5	0.888825	6.42528	3.84483	0.00023	0.00327	-0.30533
											ENSG00000136875	PRPF4	9	-0.51161	3.75883	-3.84474	0.00023	0.00327	0.08667
											ENSG00000108861	DUSP3	17	-0.37649	6.03879	-3.84468	0.000231	0.00327	-0.28915
											ENSG00000273733	AC011472.4	19	1.41044	-0.35513	3.84393	0.000231	0.003276	0.434833
											ENSG00000072110	ACTN1	14	-0.63698	6.49014	-3.84342	0.000232	0.003278	-0.3176
											ENSG00000170275	CRTAP	3	-0.4322	8.3018	-3.84325	0.000232	0.003278	-0.37386
											ENSG00000111364	DDX55	12	-0.63686	3.50316	-3.84023	0.000234	0.00331	0.120974
											ENSG00000134308	YWHAQ	2	-0.36612	6.84386	-3.83892	0.000235	0.003321	-0.34917
											ENSG00000184182	UBE2F	2	-0.62724	3.8622	-3.83883	0.000235	0.003321	0.04543
											ENSG00000176340	COX8A	11	0.679079	6.13967	3.8385	0.000236	0.003322	-0.31324
											ENSG00000092203	TOX4	14	-0.36566	5.63906	-3.83819	0.000236	0.003323	-0.27817
											ENSG00000116690	PRG4	1	-2.02552	3.58995	-3.83617	0.000237	0.003344	0.091466
											ENSG00000164615	CAMLG	5	-0.37468	5.19533	-3.83577	0.000238	0.003345	-0.22597
											ENSG00000163877	SNIP1	1	-0.67821	3.17792	-3.83555	0.000238	0.003345	0.159383
											ENSG00000145911	N4BP3	5	-1.85804	0.308243	-3.83479	0.000239	0.003351	0.39217
											ENSG00000112294	ALDH5A1	6	1.01458	4.57965	3.83449	0.000239	0.003352	-0.11535
											ENSG00000143196	DPT	1	-1.04188	8.4238	-3.83362	0.00024	0.003358	-0.40986
											ENSG00000099331	MYO9B	19	-0.70774	5.582	-3.8335	0.00024	0.003358	-0.27429
											ENSG00000226976	COX6A1P2	6	0.983171	0.529694	3.83192	0.000241	0.003372	0.365645
											ENSG00000160326	SLC2A6	9	-1.3069	1.54571	-3.83186	0.000241	0.003372	0.319394
											ENSG00000184900	SUMO3	21	-0.36947	5.55732	-3.83108	0.000242	0.003378	-0.28577
											ENSG00000243317	STMP1	7	-0.42824	4.64476	-3.83068	0.000242	0.00338	-0.14771
											ENSG00000167323	STIM1	11	-0.52992	5.11372	-3.82967	0.000243	0.003389	-0.22883
											ENSG00000231437	LINC01750	1	1.67195	-1.02098	3.82915	0.000243	0.003392	0.395649
											ENSG00000019144	PHLDB1	11	-0.78636	8.40955	-3.82699	0.000245	0.003415	-0.43122
											ENSG00000230311	TOMM20P4	X	1.18567	-0.8573	3.82661	0.000245	0.003416	0.388876
											ENSG00000137309	HMGA1	6	-1.03077	5.23695	-3.82635	0.000246	0.003416	-0.23337
											ENSG00000008441	NFIX	19	-0.51816	6.4992	-3.82618	0.000246	0.003416	-0.37925
											ENSG00000164845	FAM86FP	12	1.47564	-0.62169	3.82551	0.000246	0.003422	0.380824
											ENSG00000117154	IGSF21	1	-2.06152	-0.55583	-3.82466	0.000247	0.003429	0.378391
											ENSG00000131871	SELENOS	15	-0.39925	5.41538	-3.82365	0.000248	0.003438	-0.29846
											ENSG00000159079	CFAP298	21	-0.51956	3.26256	-3.82172	0.00025	0.003458	0.095915
											ENSG00000165175	MID1IP1	X	-0.76626	5.5989	-3.81981	0.000251	0.003474	-0.31877
											ENSG00000173442	EHBP1L1	11	-0.63192	5.80772	-3.81979	0.000251	0.003474	-0.34493
											ENSG00000114923	SLC4A3	2	1.53763	1.5719	3.81959	0.000251	0.003474	0.288449
											ENSG00000182107	TMEM30B	14	1.58225	1.58307	3.81947	0.000252	0.003474	0.265084
											ENSG00000164032	H2AFZ	4	-0.38306	6.19243	-3.81919	0.000252	0.003475	-0.37925
											ENSG00000110841	PPFIBP1	12	-0.63222	4.5677	-3.81715	0.000254	0.003497	-0.14701
											ENSG00000074410	CA12	15	1.69643	1.64694	3.81665	0.000254	0.0035	0.249346
											ENSG00000230537	AL158071.2	9	1.7362	-0.88563	3.81628	0.000254	0.003501	0.355659
											ENSG00000163827	LRRC2	3	-1.53078	0.190738	-3.81394	0.000256	0.003527	0.326755
											ENSG00000111674	ENO2	12	-1.03435	2.32958	-3.81333	0.000257	0.003532	0.200854
											ENSG00000143294	PRCC	1	-0.50516	5.21992	-3.81287	0.000257	0.003534	-0.30862
											ENSG00000106070	GRB10	7	-0.61042	5.35825	-3.80659	0.000263	0.003609	-0.33877
											ENSG00000072786	STK10	5	-0.75941	4.52538	-3.80609	0.000263	0.003612	-0.17759
											ENSG00000223496	EXOSC6	16	-0.50065	4.68738	-3.80488	0.000265	0.003625	-0.24376
											ENSG00000197594	ENPP1	6	-0.67351	4.80718	-3.79977	0.000269	0.003686	-0.2869
											ENSG00000174840	PDE12	3	-0.64807	4.32646	-3.79709	0.000272	0.003717	-0.18244
											ENSG00000119714	GPR68	14	-2.11924	-1.84179	-3.79671	0.000272	0.003719	0.307739
											ENSG00000257267	ZNF271P	18	-0.44092	4.81546	-3.79435	0.000274	0.003747	-0.29773
											ENSG00000226276	AC093382.1	2	1.8393	-1.96713	3.79384	0.000275	0.00375	0.299338
											ENSG00000176915	ANKLE2	12	-0.73772	5.77799	-3.793	0.000276	0.003757	-0.43086
											ENSG00000169604	ANTXR1	2	-0.71803	4.42576	-3.79276	0.000276	0.003757	-0.21007
											ENSG00000143382	ADAMTSL4	1	-0.70013	5.32228	-3.79267	0.000276	0.003757	-0.39062
											ENSG00000095970	TREM2	6	-2.92699	-0.39423	-3.78972	0.000279	0.003792	0.270915
											ENSG00000132792	CTNNBL1	20	-0.41348	4.89094	-3.78885	0.00028	0.0038	-0.33976
											ENSG00000103569	AQP9	15	-2.10971	1.21029	-3.78839	0.00028	0.003802	0.226002
											ENSG00000196268	ZNF493	19	1.32546	1.78774	3.78826	0.00028	0.003802	0.163455
											ENSG00000073578	SDHA	5	0.488593	6.94439	3.78733	0.000281	0.003811	-0.52305
											ENSG00000224934	AL391684.1	10	1.74008	0.197684	3.78539	0.000283	0.003834	0.232053
											ENSG00000198042	MAK16	8	-0.75994	3.63794	-3.78475	0.000284	0.003839	-0.06848
											ENSG00000182944	EWSR1	22	-0.39485	7.23993	-3.78448	0.000284	0.00384	-0.5407
											ENSG00000165355	FBXO33	14	-0.58705	3.73858	-3.78341	0.000285	0.003851	-0.1048
											ENSG00000125817	CENPB	20	-0.66472	6.52824	-3.783	0.000285	0.003853	-0.52074
											ENSG00000175356	SCUBE2	11	-0.70409	4.3571	-3.78206	0.000286	0.003862	-0.22228
											ENSG00000144746	ARL6IP5	3	-0.53788	7.48992	-3.78143	0.000287	0.003868	-0.55852
											ENSG00000225921	NOL7	6	-0.38163	4.91006	-3.78053	0.000288	0.003876	-0.36524
											ENSG00000153310	FAM49B	8	-0.54442	4.51957	-3.7804	0.000288	0.003876	-0.26458
											ENSG00000167676	PLIN4	19	-0.83533	11.6232	-3.78014	0.000288	0.003876	-0.61109
											ENSG00000162924	REL	2	-1.32169	1.56158	-3.77603	0.000292	0.003928	0.147995
											ENSG00000140545	MFGE8	15	-0.47598	6.6243	-3.77577	0.000293	0.003928	-0.54437
											ENSG00000163811	WDR43	2	-0.80737	4.34525	-3.7743	0.000294	0.003942	-0.25414
											ENSG00000150540	HNMT	2	0.557608	5.87472	3.77429	0.000294	0.003942	-0.50223
											ENSG00000140859	KIFC3	16	-0.62934	4.83981	-3.77084	0.000298	0.003986	-0.37154
											ENSG00000155438	NIFK	2	-0.79923	4.43103	-3.77033	0.000298	0.00399	-0.28975
											ENSG00000164609	SLU7	5	-0.43222	5.27277	-3.7697	0.000299	0.003995	-0.45966
											ENSG00000169231	THBS3	1	-0.63463	4.58016	-3.76874	0.0003	0.004006	-0.35306
											ENSG00000150977	RILPL2	12	-0.49538	4.76468	-3.76775	0.000301	0.004016	-0.36142
											ENSG00000107951	MTPAP	10	-0.56102	3.47663	-3.7669	0.000302	0.004025	-0.11382
											ENSG00000170606	HSPA4	5	-0.53768	5.77686	-3.7652	0.000303	0.004044	-0.52477
											ENSG00000166272	WBP1L	10	-0.55698	6.4904	-3.76502	0.000304	0.004044	-0.57695
											ENSG00000160803	UBQLN4	1	-0.62279	4.9068	-3.76367	0.000305	0.00406	-0.41539
											ENSG00000114251	WNT5A	3	1.74527	0.86616	3.76241	0.000306	0.004073	0.142177
											ENSG00000071282	LMCD1	3	-0.81929	6.69003	-3.7623	0.000306	0.004073	-0.59221
											ENSG00000171456	ASXL1	20	-0.47388	5.84103	-3.75877	0.00031	0.004119	-0.55417
											ENSG00000183431	SF3A3	1	-0.42111	5.46683	-3.75809	0.000311	0.004126	-0.51716
											ENSG00000196754	S100A2	1	-2.19882	-0.74642	-3.75778	0.000311	0.004127	0.170902
											ENSG00000266028	SRGAP2	1	-0.54919	4.32548	-3.75748	0.000311	0.004128	-0.30501
											ENSG00000134294	SLC38A2	12	-0.75442	7.28693	-3.75669	0.000312	0.004136	-0.62887
											ENSG00000088832	FKBP1A	20	-0.41465	7.95711	-3.75577	0.000313	0.004146	-0.65129
											ENSG00000131711	MAP1B	5	-0.85483	5.97558	-3.75461	0.000315	0.004159	-0.57185
											ENSG00000146834	MEPCE	7	-0.49762	5.37943	-3.75374	0.000316	0.004168	-0.51538
											ENSG00000130779	CLIP1	12	-0.68934	5.22487	-3.75344	0.000316	0.004169	-0.49027
											ENSG00000140459	CYP11A1	15	1.08039	1.45101	3.75171	0.000318	0.004191	0.058664
											ENSG00000283828	AL137002.2	13	-1.88049	-0.47778	-3.75003	0.00032	0.004212	0.143425
											ENSG00000185787	MORF4L1	15	-0.3654	7.30987	-3.74978	0.00032	0.004212	-0.65553
											ENSG00000101439	CST3	20	-0.64174	9.79808	-3.7491	0.000321	0.004219	-0.70405
											ENSG00000176022	B3GALT6	1	-0.67412	3.77706	-3.74757	0.000322	0.004237	-0.23668
											ENSG00000182307	C8orf33	8	-0.43873	4.80917	-3.74674	0.000323	0.004246	-0.45342
											ENSG00000116809	ZBTB17	1	-0.58562	4.59429	-3.74458	0.000326	0.004275	-0.41878
											ENSG00000132963	POMP	13	-0.46084	6.97163	-3.74387	0.000326	0.004281	-0.66478
											ENSG00000122068	FYTTD1	3	-0.43743	5.16271	-3.74358	0.000327	0.004281	-0.51812
											ENSG00000162704	ARPC5	1	-0.52162	6.10673	-3.74344	0.000327	0.004281	-0.61765
											ENSG00000151136	BTBD11	12	-1.83558	-0.15001	-3.74236	0.000328	0.004294	0.103695
											ENSG00000172935	MRGPRF	11	-1.22068	4.06393	-3.74208	0.000328	0.004295	-0.26916
											ENSG00000157554	ERG	21	-0.78205	4.55623	-3.7405	0.00033	0.004315	-0.40586
											ENSG00000107338	SHB	9	-1.36326	3.53686	-3.74	0.000331	0.004319	-0.20147
											ENSG00000084070	SMAP2	1	-0.60929	4.75034	-3.73935	0.000331	0.004323	-0.43637
											ENSG00000103034	NDRG4	16	1.74576	3.27905	3.73928	0.000332	0.004323	-0.15311
											ENSG00000141985	SH3GL1	19	-0.51707	5.7621	-3.73855	0.000332	0.00433	-0.60695
											ENSG00000196547	MAN2A2	15	0.59727	6.13088	3.73597	0.000335	0.004363	-0.64922
											ENSG00000058729	RIOK2	5	-0.56156	3.90726	-3.73591	0.000335	0.004363	-0.29389
											ENSG00000166971	AKTIP	16	-0.40762	4.62152	-3.73554	0.000336	0.004365	-0.45334
											ENSG00000154978	VOPP1	7	-0.56241	5.30312	-3.73475	0.000337	0.004373	-0.56875
											ENSG00000123453	SARDH	9	1.67631	-0.52742	3.7325	0.000339	0.004404	0.093957
											ENSG00000124209	RAB22A	20	-0.49957	4.57114	-3.73169	0.00034	0.004412	-0.44677
											ENSG00000274425	AC114271.1	19	1.07322	1.76725	3.73152	0.00034	0.004412	-0.02301
											ENSG00000160208	RRP1B	21	-0.56688	4.09108	-3.72778	0.000345	0.004463	-0.35146
											ENSG00000189143	CLDN4	7	-2.30267	-1.98357	-3.72772	0.000345	0.004463	0.097086
											ENSG00000115677	HDLBP	2	-0.37244	8.39999	-3.72622	0.000347	0.004481	-0.75891
											ENSG00000167136	ENDOG	9	0.690622	4.4464	3.72596	0.000347	0.004481	-0.45549
											ENSG00000176894	PXMP2	12	1.12283	2.68582	3.72589	0.000347	0.004481	-0.15199
											ENSG00000095203	EPB41L4B	9	0.649729	5.88534	3.72455	0.000349	0.004498	-0.66844
											ENSG00000105371	ICAM4	19	-2.00838	2.44612	-3.71826	0.000356	0.004592	-0.1076
											ENSG00000185070	FLRT2	14	-1.31499	2.7942	-3.71795	0.000357	0.004593	-0.14659
											ENSG00000091704	CPA1	7	1.13625	1.88114	3.71681	0.000358	0.004607	-0.08842
											ENSG00000117118	SDHB	1	0.960599	5.85025	3.71641	0.000358	0.00461	-0.66971
											ENSG00000239998	LILRA2	19	-1.83724	0.056277	-3.71571	0.000359	0.004618	0.032163
											ENSG00000147065	MSN	X	-0.60031	7.47443	-3.71481	0.00036	0.004628	-0.7706
											ENSG00000135094	SDS	12	-2.5099	0.970734	-3.71455	0.000361	0.004629	0.001869
											ENSG00000176463	SLCO3A1	15	-0.51291	3.92163	-3.71325	0.000362	0.004645	-0.36271
											ENSG00000179403	VWA1	1	-0.49378	5.04642	-3.71307	0.000363	0.004645	-0.59247
											ENSG00000111615	KRR1	12	-0.42731	4.487	-3.71248	0.000363	0.004651	-0.50493
											ENSG00000101474	APMAP	20	0.507642	7.35563	3.71158	0.000364	0.004662	-0.77957
											ENSG00000196453	ZNF777	7	-0.58016	3.20243	-3.71139	0.000365	0.004662	-0.24884
											ENSG00000166250	CLMP	11	-0.62152	6.98855	-3.71115	0.000365	0.004662	-0.77215
											ENSG00000129038	LOXL1	15	-0.70479	3.7085	-3.71088	0.000365	0.004663	-0.33706
											ENSG00000121905	HPCA	1	-1.56701	0.013188	-3.71007	0.000366	0.004671	0.009954
											ENSG00000172340	SUCLG2	3	0.395303	6.05061	3.70994	0.000366	0.004671	-0.72925
											ENSG00000141429	GALNT1	18	-0.52629	4.86893	-3.70973	0.000367	0.004671	-0.57066
											ENSG00000147316	MCPH1	8	-0.51507	3.31084	-3.70782	0.000369	0.004696	-0.28121
											ENSG00000159128	IFNGR2	21	-0.46868	6.86652	-3.70772	0.000369	0.004696	-0.77686
											ENSG00000158669	GPAT4	8	-0.45207	5.83018	-3.70675	0.00037	0.004706	-0.72296
											ENSG00000143387	CTSK	1	-0.87708	4.95751	-3.7066	0.000371	0.004706	-0.59171
											ENSG00000134287	ARF3	12	-0.38257	5.80953	-3.70599	0.000371	0.004713	-0.71517
											ENSG00000085231	AK6	5	-0.50953	4.66677	-3.70459	0.000373	0.004732	-0.56155
											ENSG00000277007	AC096642.1	1	1.80642	-2.02212	3.70407	0.000374	0.004736	0.028413
											ENSG00000130558	OLFM1	9	-0.78448	3.05896	-3.70371	0.000374	0.004737	-0.23056
											ENSG00000214837	LINC01347	1	1.92116	-1.91515	3.70358	0.000374	0.004737	0.025285
											ENSG00000139211	AMIGO2	12	-0.69536	3.42185	-3.70287	0.000375	0.004743	-0.31699
											ENSG00000227082	AC244021.1	1	1.66899	-0.00217	3.7028	0.000375	0.004743	-0.01161
											ENSG00000115464	USP34	2	-0.37597	5.69382	-3.70028	0.000379	0.00478	-0.72866
											ENSG00000079999	KEAP1	19	-0.52841	5.52114	-3.69786	0.000382	0.004816	-0.72139
											ENSG00000154589	LY96	8	-0.73612	3.15762	-3.69548	0.000385	0.004851	-0.26711
											ENSG00000005882	PDK2	17	0.633117	6.33045	3.69521	0.000385	0.004852	-0.79514
											ENSG00000149809	TM7SF2	11	0.772425	7.2444	3.69498	0.000386	0.004853	-0.83319
											ENSG00000272079	AC004233.3	16	1.76604	-0.49839	3.69419	0.000387	0.004862	-0.0441
											ENSG00000145782	ATG12	5	-0.35523	5.23052	-3.69073	0.000391	0.004913	-0.70101
											ENSG00000242611	AC093627.6	7	-2.2058	-2.1661	-3.69069	0.000391	0.004913	-0.01149
											ENSG00000145107	TM4SF19	3	-2.37327	-2.66425	-3.68981	0.000392	0.004924	-0.0119
											ENSG00000243368	MCCC1-AS1	3	1.66668	-1.43293	3.68878	0.000394	0.004937	-0.02629
											ENSG00000264569	AC137723.1	17	1.8073	-1.41273	3.68722	0.000396	0.00496	-0.02927
											ENSG00000131979	GCH1	14	-1.06476	3.22894	-3.68514	0.000399	0.004991	-0.29293
											ENSG00000147576	ADHFE1	8	0.87689	4.08521	3.68311	0.000401	0.005022	-0.4984
											ENSG00000168092	PAFAH1B2	11	-0.37923	5.29518	-3.68281	0.000402	0.005024	-0.73485
											ENSG00000129250	KIF1C	17	-0.55529	7.39778	-3.68147	0.000404	0.005043	-0.87782
											ENSG00000110680	CALCA	11	-2.23618	-2.13749	-3.68018	0.000405	0.005059	-0.04221
											ENSG00000138594	TMOD3	15	-0.56515	4.26689	-3.68009	0.000405	0.005059	-0.53779
											ENSG00000144668	ITGA9	3	-0.60694	3.30846	-3.67955	0.000406	0.005065	-0.35756
											ENSG00000254369	HOXA-AS3	7	1.63702	-0.5593	3.67912	0.000407	0.005068	-0.07776
											ENSG00000141569	TRIM65	17	-0.67417	3.44098	-3.6768	0.00041	0.005104	-0.39688
											ENSG00000107140	TESK1	9	-0.47122	6.2105	-3.67639	0.000411	0.005108	-0.84709
											ENSG00000130479	MAP1S	19	-0.61676	4.04673	-3.67497	0.000413	0.005127	-0.5145
											ENSG00000103550	KNOP1	16	-0.60076	2.92059	-3.67484	0.000413	0.005127	-0.31479
											ENSG00000167173	C15orf39	15	-0.64429	3.87416	-3.67414	0.000414	0.005136	-0.4826
											ENSG00000166762	CATSPER2	15	1.27177	1.58599	3.67233	0.000416	0.005163	-0.18977
											ENSG00000253326	AL606534.4	1	2.18009	-2.58637	3.67108	0.000418	0.005181	-0.06721
											ENSG00000070756	PABPC1	8	-0.44897	8.99075	-3.67041	0.000419	0.005189	-0.94842
											ENSG00000103485	QPRT	16	1.15181	2.66869	3.66867	0.000421	0.005213	-0.26155
											ENSG00000111667	USP5	12	-0.59398	5.4582	-3.66866	0.000421	0.005213	-0.80502
											ENSG00000182871	COL18A1	21	-0.57725	6.99326	-3.66745	0.000423	0.00523	-0.90879
											ENSG00000164825	DEFB1	8	-1.57196	1.2097	-3.6665	0.000425	0.005243	-0.18179
											ENSG00000114450	GNB4	3	-0.52123	4.02684	-3.66417	0.000428	0.005281	-0.53622
											ENSG00000157985	AGAP1	2	-0.52696	3.33794	-3.66378	0.000428	0.005284	-0.42848
											ENSG00000010810	FYN	6	-0.5525	5.30249	-3.66191	0.000431	0.005314	-0.79477
											ENSG00000171566	PLRG1	4	-0.37419	4.97529	-3.66103	0.000432	0.005326	-0.76684
											ENSG00000168259	DNAJC7	17	-0.4231	6.23053	-3.66034	0.000433	0.00533	-0.90134
											ENSG00000172901	LVRN	5	0.644268	5.2221	3.66027	0.000434	0.00533	-0.80346
											ENSG00000136830	FAM129B	9	-0.93058	4.74607	-3.66016	0.000434	0.00533	-0.68555
											ENSG00000182247	UBE2E2	3	-0.50503	4.71205	-3.65946	0.000435	0.005336	-0.71503
											ENSG00000233016	SNHG7	9	-0.59411	5.48514	-3.65938	0.000435	0.005336	-0.83461
											ENSG00000164402	45177	5	-0.52283	4.2946	-3.65866	0.000436	0.005345	-0.61475
											ENSG00000161509	GRIN2C	17	2.0168	-1.60616	3.6574	0.000438	0.005362	-0.11699
											ENSG00000172243	CLEC7A	12	-1.78749	0.633333	-3.65703	0.000438	0.005362	-0.16166
											ENSG00000243806	RPL7P18	5	-2.19038	-0.01868	-3.65692	0.000438	0.005362	-0.15028
											ENSG00000111405	ENDOU	12	-1.88921	0.061143	-3.65686	0.000439	0.005362	-0.15613
											ENSG00000041357	PSMA4	15	-0.44406	6.61674	-3.65615	0.00044	0.005371	-0.93327
											ENSG00000139155	SLCO1C1	12	1.68437	0.341929	3.65388	0.000443	0.005406	-0.1875
											ENSG00000163995	ABLIM2	4	-1.65475	1.21733	-3.65383	0.000443	0.005406	-0.21581
											ENSG00000005187	ACSM3	16	1.6563	-1.162	3.65285	0.000445	0.00542	-0.13308
											ENSG00000151632	AKR1C2	10	-0.75453	9.32916	-3.65184	0.000446	0.005434	-1.01312
											ENSG00000099812	MISP	19	-2.52363	-2.47731	-3.65151	0.000447	0.005436	-0.12499
											ENSG00000104885	DOT1L	19	-1.04826	4.24348	-3.65082	0.000448	0.005445	-0.60688
											ENSG00000179542	SLITRK4	X	-1.36634	0.952399	-3.64945	0.00045	0.005467	-0.26106
											ENSG00000108639	SYNGR2	17	-0.56632	6.14032	-3.6489	0.000451	0.005473	-0.92706
											ENSG00000155966	AFF2	X	-1.63203	1.10292	-3.64826	0.000451	0.005481	-0.22998
											ENSG00000182809	CRIP2	14	-0.70449	6.87802	-3.64735	0.000453	0.005494	-0.969
											ENSG00000100504	PYGL	14	-0.65698	7.9871	-3.64584	0.000455	0.005518	-1.00667
											ENSG00000266964	FXYD1	19	1.33969	1.18575	3.6456	0.000456	0.005518	-0.26002
											ENSG00000135930	EIF4E2	2	-0.38864	5.54001	-3.64525	0.000456	0.005519	-0.89025
											ENSG00000134056	MRPS36	5	0.428286	4.69431	3.64514	0.000456	0.005519	-0.75489
											ENSG00000167461	RAB8A	19	-0.40482	4.4869	-3.64314	0.000459	0.005548	-0.70577
											ENSG00000054267	ARID4B	1	-0.602	4.13865	-3.64306	0.000459	0.005548	-0.64128
											ENSG00000177663	IL17RA	22	-0.61463	4.53559	-3.6428	0.00046	0.005548	-0.72255
											ENSG00000267248	AC025048.2	17	1.50112	-0.19276	3.64272	0.00046	0.005548	-0.19483
											ENSG00000198964	SGMS1	10	-1.02059	3.53695	-3.63946	0.000465	0.005606	-0.53175
											ENSG00000135821	GLUL	1	0.836858	10.6669	3.63658	0.00047	0.005656	-1.06909
											ENSG00000116731	PRDM2	1	-0.44023	4.69549	-3.63624	0.00047	0.005656	-0.78349
											ENSG00000008517	IL32	16	-0.6476	6.19117	-3.63617	0.00047	0.005656	-0.96598
											ENSG00000137265	IRF4	6	1.93008	1.60793	3.63516	0.000472	0.005671	-0.31168
											ENSG00000166598	HSP90B1	12	-0.44403	8.78959	-3.63471	0.000473	0.005676	-1.05861
											ENSG00000120694	HSPH1	13	-1.14229	6.53705	-3.63199	0.000477	0.005724	-0.99497
											ENSG00000124882	EREG	4	-2.4471	-1.06617	-3.63158	0.000478	0.005728	-0.1941
											ENSG00000114446	IFT57	3	-0.51243	4.05394	-3.63136	0.000478	0.005728	-0.65448
											ENSG00000123159	GIPC1	19	-0.45992	6.06741	-3.63069	0.000479	0.005737	-0.98151
											ENSG00000160214	RRP1	21	-0.90643	4.76087	-3.62967	0.000481	0.005752	-0.80723
											ENSG00000143319	ISG20L2	1	-0.43414	3.97135	-3.62898	0.000482	0.005762	-0.64432
											ENSG00000249846	LINC02021	3	1.61641	-1.75843	3.62856	0.000482	0.005766	-0.1985
											ENSG00000198898	CAPZA2	7	-0.37046	6.42347	-3.62811	0.000483	0.00577	-1.01146
											ENSG00000174243	DDX23	12	-0.42344	5.28403	-3.62708	0.000485	0.005786	-0.91309
											ENSG00000177082	WDR73	15	-0.61237	4.0148	-3.62679	0.000485	0.005788	-0.67218
											ENSG00000108592	FTSJ3	17	-0.43149	5.13682	-3.62657	0.000486	0.005788	-0.89375
											ENSG00000124507	PACSIN1	6	1.79708	-2.05012	3.62621	0.000486	0.005791	-0.20619
											ENSG00000221869	CEBPD	8	-0.46975	8.73517	-3.62285	0.000492	0.005853	-1.09309
											ENSG00000111087	GLI1	12	-1.77864	-1.01512	-3.62237	0.000493	0.005858	-0.23889
											ENSG00000088682	COQ9	16	0.944851	4.46103	3.62105	0.000495	0.00588	-0.74669
											ENSG00000168040	FADD	11	-0.62554	3.15842	-3.62077	0.000495	0.005881	-0.52814
											ENSG00000139679	LPAR6	13	0.648266	5.52416	3.62015	0.000496	0.005889	-0.94397
											ENSG00000133316	WDR74	11	-0.83105	5.12017	-3.6198	0.000497	0.005892	-0.89807
											ENSG00000267002	AC060780.1	17	1.32306	2.04447	3.61946	0.000497	0.005893	-0.37894
											ENSG00000126005	MMP24OS	20	-0.61624	6.87214	-3.61932	0.000498	0.005893	-1.05991
											ENSG00000018280	SLC11A1	2	-1.38493	3.26677	-3.6165	0.000502	0.005941	-0.50605
											ENSG00000119326	CTNNAL1	9	-0.64816	5.04092	-3.6165	0.000502	0.005941	-0.89986
											ENSG00000116685	KIAA2013	1	-0.4072	5.58024	-3.61624	0.000503	0.005942	-0.98516
											ENSG00000108256	NUFIP2	17	-0.5886	5.54447	-3.61602	0.000503	0.005942	-0.97139
											ENSG00000198805	PNP	14	-1.06706	6.32478	-3.61577	0.000504	0.005943	-1.03523
											ENSG00000102265	TIMP1	X	-1.31808	7.14647	-3.61459	0.000506	0.005963	-1.07207
											ENSG00000049239	H6PD	1	-0.51991	6.42221	-3.61183	0.00051	0.006014	-1.06485
											ENSG00000168781	PPIP5K1	15	0.878649	2.85796	3.60964	0.000514	0.006054	-0.50985
											ENSG00000184007	PTP4A2	1	-0.32918	7.8991	-3.6081	0.000517	0.006077	-1.12429
											ENSG00000228971	AL356479.1	1	1.45649	0.828815	3.60791	0.000517	0.006077	-0.33695
											ENSG00000185507	IRF7	11	-0.83396	4.66778	-3.60774	0.000517	0.006077	-0.84402
											ENSG00000104613	INTS10	8	-0.35489	5.58452	-3.6077	0.000517	0.006077	-1.01444
											ENSG00000130635	COL5A1	9	-0.53477	5.83985	-3.60727	0.000518	0.006081	-1.04458
											ENSG00000147439	BIN3	8	-0.57463	4.94128	-3.60655	0.000519	0.006092	-0.91881
											ENSG00000163481	RNF25	2	-0.59075	4.01299	-3.60619	0.00052	0.006095	-0.7489
											ENSG00000170909	OSCAR	19	-1.71797	-0.23751	-3.60559	0.000521	0.006101	-0.28765
											ENSG00000150687	PRSS23	11	-0.87022	4.09221	-3.60536	0.000521	0.006101	-0.73844
											ENSG00000256448	AP000763.3	11	-1.87077	-2.40988	-3.60527	0.000522	0.006101	-0.26168
											ENSG00000101251	SEL1L2	20	-1.77882	1.77677	-3.6044	0.000523	0.006115	-0.41138
											ENSG00000007933	FMO3	1	1.40074	3.00651	3.60389	0.000524	0.006118	-0.54892
											ENSG00000163624	CDS1	4	-1.87163	-2.42765	-3.60374	0.000524	0.006118	-0.26519
											ENSG00000221926	TRIM16	17	-1.09145	3.33324	-3.60361	0.000524	0.006118	-0.59017
											ENSG00000125319	C17orf53	17	1.5538	0.828818	3.60303	0.000525	0.006126	-0.35179
											ENSG00000255443	CD44-AS1	11	-1.9275	-1.56278	-3.60206	0.000527	0.006138	-0.28258
											ENSG00000135406	PRPH	12	-2.29265	-1.48097	-3.60202	0.000527	0.006138	-0.27824
											ENSG00000140379	BCL2A1	15	-1.7343	2.33162	-3.60067	0.00053	0.006162	-0.4189
											ENSG00000122035	RASL11A	13	1.07727	4.23116	3.59798	0.000534	0.006213	-0.74898
											ENSG00000188112	C6orf132	6	-1.91914	-0.21107	-3.59643	0.000537	0.006241	-0.33111
											ENSG00000100029	PES1	22	-0.64225	5.89438	-3.59555	0.000539	0.006255	-1.07729
											ENSG00000147168	IL2RG	X	-1.07936	1.36282	-3.59522	0.000539	0.006258	-0.39353
											ENSG00000215244	AL137145.2	10	1.75351	0.353204	3.59489	0.00054	0.00626	-0.36018
											ENSG00000184640	45178	17	-0.49961	5.7195	-3.59313	0.000543	0.006292	-1.0601
											ENSG00000181830	SLC35C1	11	-0.59033	4.71528	-3.59264	0.000544	0.006292	-0.92847
											ENSG00000122034	GTF3A	13	-0.51426	7.35803	-3.59258	0.000544	0.006292	-1.15988
											ENSG00000105329	TGFB1	19	-0.66443	5.13833	-3.59255	0.000544	0.006292	-0.97543
											ENSG00000163902	RPN1	3	-0.34052	6.81937	-3.59127	0.000546	0.006311	-1.14494
											ENSG00000213468	FIRRE	X	1.69037	-1.44894	3.59124	0.000547	0.006311	-0.31621
											ENSG00000198598	MMP17	12	-1.21461	3.18459	-3.58823	0.000552	0.006369	-0.644
											ENSG00000134250	NOTCH2	1	-0.60621	6.3726	-3.58811	0.000552	0.006369	-1.13895
											ENSG00000112276	BVES	6	1.47695	0.391823	3.58751	0.000553	0.006374	-0.38132
											ENSG00000143157	POGK	1	-0.57516	3.85458	-3.58742	0.000554	0.006374	-0.74115
											ENSG00000250334	LINC00989	4	1.61487	-0.60498	3.58728	0.000554	0.006374	-0.34038
											ENSG00000106635	BCL7B	7	-0.40551	5.76039	-3.58523	0.000558	0.006413	-1.10255
											ENSG00000259207	ITGB3	17	-1.86459	-1.41241	-3.5834	0.000561	0.006446	-0.34408
											ENSG00000090615	GOLGA3	12	-0.45036	5.86593	-3.58328	0.000561	0.006446	-1.11407
											ENSG00000267206	LCN6	9	-2.05076	-0.94063	-3.58185	0.000564	0.00647	-0.36023
											ENSG00000163882	POLR2H	3	-0.45776	5.18915	-3.58178	0.000564	0.00647	-1.03232
											ENSG00000157150	TIMP4	3	0.57945	8.04049	3.57816	0.000571	0.006544	-1.21984
											ENSG00000142864	SERBP1	1	-0.36578	7.34166	-3.57726	0.000573	0.006559	-1.20551
											ENSG00000124789	NUP153	6	-0.68059	4.67288	-3.57683	0.000573	0.006564	-0.9493
											ENSG00000182831	C16orf72	16	-0.4568	5.41531	-3.5762	0.000575	0.006573	-1.08455
											ENSG00000179295	PTPN11	12	-0.61149	6.45927	-3.57461	0.000578	0.006602	-1.18058
											ENSG00000162998	FRZB	2	1.32355	2.31775	3.57447	0.000578	0.006602	-0.52447
											ENSG00000114999	TTL	2	-0.46163	4.32047	-3.57376	0.000579	0.006613	-0.90203
											ENSG00000044115	CTNNA1	5	-0.45801	7.59245	-3.57292	0.000581	0.006628	-1.22665
											ENSG00000099783	HNRNPM	19	-0.44	7.00309	-3.57218	0.000582	0.006639	-1.21178
											ENSG00000105202	FBL	19	-0.56386	6.47505	-3.57095	0.000585	0.006662	-1.1924
											ENSG00000146477	SLC22A3	6	1.10269	3.78889	3.56868	0.000589	0.006705	-0.79525
											ENSG00000181804	SLC9A9	3	-0.6444	3.1428	-3.56863	0.000589	0.006705	-0.67539
											ENSG00000074964	ARHGEF10L	1	-0.8921	4.04393	-3.5674	0.000592	0.006725	-0.88584
											ENSG00000185896	LAMP1	13	-0.42868	7.53801	-3.56732	0.000592	0.006725	-1.24298
											ENSG00000156471	PTDSS1	8	-0.41762	4.26092	-3.56653	0.000593	0.006738	-0.90194
											ENSG00000260233	SSSCA1-AS1	11	1.26387	-0.10398	3.5639	0.000599	0.006793	-0.43482
											ENSG00000151490	PTPRO	12	1.44654	-0.0772	3.56256	0.000601	0.006818	-0.42735
											ENSG00000003402	CFLAR	2	-0.44731	7.65108	-3.5619	0.000603	0.006829	-1.26134
											ENSG00000084652	TXLNA	1	-0.62606	5.34146	-3.56165	0.000603	0.00683	-1.11573
											ENSG00000175536	LIPT2	11	1.6943	-1.65193	3.56121	0.000604	0.006833	-0.39999
											ENSG00000206503	HLA-A	6	-0.53847	8.9481	-3.56113	0.000604	0.006833	-1.29137
											ENSG00000109111	SUPT6H	17	-0.48466	6.29753	-3.56035	0.000606	0.006844	-1.21882
											ENSG00000204370	SDHD	11	0.626407	5.83822	3.56024	0.000606	0.006844	-1.18314
											ENSG00000029725	RABEP1	17	-0.32888	5.32379	-3.5572	0.000612	0.006908	-1.13918
											ENSG00000166289	PLEKHF1	19	-0.777	3.61595	-3.55665	0.000613	0.006912	-0.81373
											ENSG00000116741	RGS2	1	-0.82216	5.86327	-3.55663	0.000613	0.006912	-1.16524
											ENSG00000188525	AC010969.1	2	1.25583	1.88697	3.55635	0.000614	0.006914	-0.56872
											ENSG00000166068	SPRED1	15	-0.73181	4.78027	-3.55475	0.000617	0.006947	-1.03933
											ENSG00000123080	CDKN2C	1	0.669153	7.1779	3.55263	0.000621	0.006991	-1.27879
											ENSG00000261879	AC087500.1	17	1.35705	-0.10949	3.55219	0.000622	0.006997	-0.46308
											ENSG00000169871	TRIM56	7	-0.45452	5.60008	-3.55093	0.000625	0.007018	-1.18518
											ENSG00000006530	AGK	7	1.25125	3.20669	3.55088	0.000625	0.007018	-0.73665
											ENSG00000133026	MYH10	17	-0.55192	5.38421	-3.55036	0.000626	0.007025	-1.16403
											ENSG00000169100	SLC25A6	X	0.338879	9.14802	3.54942	0.000628	0.007042	-1.33259
											ENSG00000122707	RECK	9	-0.60677	3.36561	-3.54803	0.000631	0.007069	-0.7778
											ENSG00000113810	SMC4	3	-0.58497	3.09068	-3.54788	0.000631	0.007069	-0.74071
											ENSG00000217128	FNIP1	5	-0.69274	4.49712	-3.54753	0.000632	0.007073	-1.00967
											ENSG00000198408	OGA	10	0.506857	7.41509	3.54723	0.000633	0.007075	-1.30345
											ENSG00000160216	AGPAT3	21	-0.50359	5.73286	-3.54668	0.000634	0.007083	-1.21442
											ENSG00000265750	AC090772.3	18	1.45114	0.178849	3.54576	0.000636	0.0071	-0.4951
											ENSG00000172977	KAT5	11	-0.43462	5.089	-3.54552	0.000636	0.007101	-1.14773
											ENSG00000066027	PPP2R5A	1	0.548733	6.89703	3.54488	0.000637	0.007111	-1.29418
											ENSG00000060138	YBX3	12	-0.44393	8.29973	-3.54363	0.00064	0.007136	-1.33452
											ENSG00000143416	SELENBP1	1	0.446253	8.11539	3.54299	0.000641	0.007147	-1.33307
											ENSG00000129988	LBP	20	-1.96012	2.68036	-3.53832	0.000651	0.007253	-0.67042
											ENSG00000243753	HLA-L	6	-1.54321	0.477988	-3.53758	0.000653	0.007266	-0.53243
											ENSG00000172409	CLP1	11	-0.98972	1.97732	-3.53713	0.000654	0.007272	-0.63481
											ENSG00000074800	ENO1	1	-0.51289	8.79417	-3.53634	0.000656	0.007286	-1.3672
											ENSG00000248290	TNXA	6	-1.39838	2.16132	-3.53582	0.000657	0.00729	-0.67605
											ENSG00000115993	TRAK2	2	-0.39735	5.02892	-3.53565	0.000657	0.00729	-1.15538
											ENSG00000246223	LINC01550	14	1.14865	1.64114	3.53559	0.000657	0.00729	-0.61865
											ENSG00000167967	E4F1	16	-0.47774	4.21677	-3.53498	0.000659	0.0073	-1.01062
											ENSG00000157600	TMEM164	X	0.940017	4.99135	3.53451	0.00066	0.007307	-1.15872
											ENSG00000104164	BLOC1S6	15	-0.45561	5.10096	-3.53412	0.000661	0.007311	-1.16882
											ENSG00000198604	BAZ1A	14	-1.08934	5.76932	-3.53324	0.000662	0.007328	-1.24921
											ENSG00000088367	EPB41L1	20	-0.60251	5.68818	-3.53173	0.000666	0.00736	-1.25756
											ENSG00000143125	PROK1	1	-2.02277	-1.8765	-3.53059	0.000668	0.007383	-0.4873
											ENSG00000071537	SEL1L	14	-0.4571	5.59879	-3.52868	0.000673	0.007423	-1.25911
											ENSG00000062716	VMP1	17	-0.85896	7.30204	-3.52854	0.000673	0.007423	-1.35666
											ENSG00000172987	HPSE2	10	-1.83888	-0.03676	-3.52639	0.000678	0.007471	-0.56118
											ENSG00000188060	RAB42	1	-1.72002	-0.90346	-3.52444	0.000682	0.007515	-0.53062
											ENSG00000171368	TPPP	5	-0.9546	3.09707	-3.5235	0.000684	0.007533	-0.85552
											ENSG00000103111	MON1B	16	-0.38982	4.58758	-3.52279	0.000686	0.007546	-1.11718
											ENSG00000197780	TAF13	1	-0.48786	4.69995	-3.52188	0.000688	0.007564	-1.12938
											ENSG00000162402	USP24	1	-0.47173	5.16126	-3.52043	0.000691	0.007595	-1.23129
											ENSG00000018189	RUFY3	4	-0.44706	4.33071	-3.52016	0.000692	0.007597	-1.05515
											ENSG00000127616	SMARCA4	19	-0.4873	5.3054	-3.51945	0.000693	0.007606	-1.25075
											ENSG00000196968	FUT11	10	-0.5182	3.27904	-3.51935	0.000694	0.007606	-0.84765
											ENSG00000135940	COX5B	2	0.618575	8.19253	3.51922	0.000694	0.007606	-1.40934
											ENSG00000105254	TBCB	19	-0.37952	5.62762	-3.51773	0.000697	0.007636	-1.29765
											ENSG00000137692	DCUN1D5	11	-0.43806	4.29511	-3.5176	0.000698	0.007636	-1.07768
											ENSG00000139233	LLPH	12	-0.56298	4.25246	-3.51696	0.000699	0.007648	-1.06073
											ENSG00000138028	CGREF1	2	1.03305	2.75525	3.51659	0.0007	0.007652	-0.79681
											ENSG00000174238	PITPNA	17	-0.43252	5.05241	-3.51617	0.000701	0.007658	-1.21605
											ENSG00000227057	WDR46	6	-0.74979	5.15306	-3.51589	0.000701	0.00766	-1.2345
											ENSG00000115963	RND3	2	-0.89295	6.15921	-3.51537	0.000703	0.007663	-1.34192
											ENSG00000160584	SIK3	11	-0.95402	4.45036	-3.51522	0.000703	0.007663	-1.11348
											ENSG00000172458	IL17D	13	-1.23672	1.30799	-3.5152	0.000703	0.007663	-0.65354
											ENSG00000198786	MT-ND5	MT	1.09856	11.1634	3.51497	0.000704	0.007663	-1.45112
											ENSG00000108433	GOSR2	17	-0.38615	4.62957	-3.51367	0.000707	0.007692	-1.15433
											ENSG00000178718	RPP25	15	-0.7791	2.47372	-3.51231	0.00071	0.007718	-0.74315
											ENSG00000185909	KLHDC8B	3	-0.58018	5.8411	-3.51224	0.00071	0.007718	-1.32572
											ENSG00000164574	GALNT10	5	-0.62491	3.91567	-3.51116	0.000712	0.007738	-0.99063
											ENSG00000181026	AEN	15	-1.18594	3.44857	-3.51108	0.000713	0.007738	-0.90415
											ENSG00000166450	PRTG	15	1.63653	-1.03771	3.51047	0.000714	0.007741	-0.56378
											ENSG00000131174	COX7B	X	0.450327	6.99557	3.51039	0.000714	0.007741	-1.40444
											ENSG00000158445	KCNB1	20	-1.19486	3.58685	-3.51027	0.000715	0.007741	-0.93772
											ENSG00000187778	MCRS1	12	-0.36587	4.76399	-3.51016	0.000715	0.007741	-1.20019
											ENSG00000267469	AC005944.1	19	-0.67716	5.52733	-3.50925	0.000717	0.00776	-1.3042
											ENSG00000114030	KPNA1	3	-0.4477	4.97764	-3.50816	0.00072	0.007782	-1.22963
											ENSG00000138795	LEF1	4	-1.77176	-1.72148	-3.50795	0.00072	0.007783	-0.54767
											ENSG00000162236	STX5	11	-0.44264	5.70754	-3.50742	0.000721	0.007791	-1.33803
											ENSG00000183549	ACSM5	16	0.530972	5.44911	3.50629	0.000724	0.007816	-1.31963
											ENSG00000262995	AC137056.1	16	1.41993	-0.74808	3.5059	0.000725	0.007821	-0.59229
											ENSG00000101189	MRGBP	20	-0.45949	3.39378	-3.50514	0.000727	0.007835	-0.90727
											ENSG00000100811	YY1	14	-0.39129	5.64307	-3.50469	0.000728	0.007842	-1.33686
											ENSG00000077147	TM9SF3	10	-0.34903	6.79843	-3.50441	0.000728	0.007844	-1.4144
											ENSG00000101216	GMEB2	20	-0.59974	3.37349	-3.50405	0.000729	0.007848	-0.90406
											ENSG00000165916	PSMC3	11	-0.49129	7.10315	-3.50296	0.000732	0.007872	-1.43109
											ENSG00000227471	AKR1B15	7	-2.56961	-0.46632	-3.50159	0.000735	0.007901	-0.59229
											ENSG00000134463	ECHDC3	10	0.560318	6.71787	3.50145	0.000736	0.007901	-1.42055
											ENSG00000112561	TFEB	6	-0.76829	4.28648	-3.5009	0.000737	0.00791	-1.10012
											ENSG00000154122	ANKH	5	-0.40757	4.65126	-3.49995	0.000739	0.007925	-1.19813
											ENSG00000111962	UST	6	-1.04347	2.37407	-3.49992	0.000739	0.007925	-0.7799
											ENSG00000160606	TLCD1	17	-1.59457	-0.45616	-3.49874	0.000742	0.007951	-0.61914
											ENSG00000232973	CYP1B1-AS1	2	1.73478	-0.15454	3.49854	0.000743	0.007951	-0.61492
											ENSG00000005175	RPAP3	12	-0.54846	3.18135	-3.49746	0.000745	0.007975	-0.90075
											ENSG00000110811	P3H3	12	-0.78844	3.03275	-3.49652	0.000748	0.007994	-0.8814
											ENSG00000166847	DCTN5	16	-0.41732	4.75922	-3.49597	0.000749	0.008004	-1.23554
											ENSG00000019169	MARCO	2	-1.61869	2.96412	-3.49555	0.00075	0.00801	-0.86589
											ENSG00000176834	VSIG10	12	0.453907	4.04643	3.4951	0.000751	0.008017	-1.09154
											ENSG00000166526	ZNF3	7	-0.48865	3.6266	-3.49486	0.000752	0.008018	-1.00456
											ENSG00000182492	BGN	X	-0.79812	5.35266	-3.49348	0.000755	0.008049	-1.32955
											ENSG00000081307	UBA5	3	-0.35291	4.56298	-3.49289	0.000756	0.008056	-1.20592
											ENSG00000143621	ILF2	1	-0.41483	6.44864	-3.49263	0.000757	0.008056	-1.43558
											ENSG00000256745	AP002784.2	11	-0.80633	1.14963	-3.49243	0.000758	0.008056	-0.71216
											ENSG00000106780	MEGF9	9	-0.6997	3.6827	-3.49235	0.000758	0.008056	-0.99702
											ENSG00000186919	ZACN	17	-0.58796	2.41568	-3.49221	0.000758	0.008056	-0.81775
											ENSG00000143575	HAX1	1	0.424936	5.94728	3.49206	0.000759	0.008056	-1.40201
											ENSG00000114423	CBLB	3	-0.65908	4.74275	-3.49175	0.000759	0.00806	-1.23283
											ENSG00000105939	ZC3HAV1	7	-0.58235	4.51786	-3.49125	0.000761	0.008068	-1.18106
											ENSG00000267288	AC138150.2	17	-1.10353	0.563041	-3.49073	0.000762	0.008073	-0.68025
											ENSG00000135047	CTSL	9	-0.70472	7.84749	-3.49067	0.000762	0.008073	-1.48781
											ENSG00000258057	BCDIN3D-AS1	12	1.29019	-0.20558	3.49022	0.000763	0.00808	-0.64537
											ENSG00000168575	SLC20A2	8	-0.45593	4.36072	-3.48962	0.000765	0.008091	-1.17092
											ENSG00000023902	PLEKHO1	1	-0.68129	5.46932	-3.48656	0.000772	0.008167	-1.35605
											ENSG00000164932	CTHRC1	8	-1.34768	1.92597	-3.48593	0.000774	0.008179	-0.79071
											ENSG00000162385	MAGOH	1	-0.48997	3.97979	-3.48467	0.000777	0.008208	-1.09022
											ENSG00000164161	HHIP	4	-1.85725	-0.20763	-3.48355	0.00078	0.008233	-0.65756
											ENSG00000160323	ADAMTS13	9	1.26382	1.76696	3.48288	0.000782	0.008246	-0.77418
											ENSG00000099998	GGT5	22	-0.76439	5.16963	-3.48269	0.000782	0.008246	-1.34575
											ENSG00000125459	MSTO1	1	-0.9463	3.75232	-3.4799	0.000789	0.008316	-1.0852
											ENSG00000117791	MARC2	1	0.50963	5.14453	3.47816	0.000794	0.008359	-1.3496
											ENSG00000185627	PSMD13	11	-0.40757	6.43319	-3.47738	0.000796	0.008375	-1.48453
											ENSG00000168610	STAT3	17	-0.60378	6.9756	-3.47592	0.0008	0.00841	-1.50674
											ENSG00000134375	TIMM17A	1	-0.4465	5.29924	-3.47289	0.000808	0.008488	-1.39101
											ENSG00000136271	DDX56	7	-0.49729	5.60425	-3.47191	0.00081	0.008505	-1.43563
											ENSG00000101224	CDC25B	20	-0.632	3.89672	-3.47189	0.00081	0.008505	-1.11422
											ENSG00000187398	LUZP2	11	-1.80201	-0.84261	-3.47088	0.000813	0.008526	-0.6854
											ENSG00000157014	TATDN2	3	-0.48568	3.814	-3.47078	0.000813	0.008526	-1.10353
											ENSG00000259129	LINC00648	14	1.61276	-2.06408	3.47056	0.000814	0.008527	-0.66045
											ENSG00000212743	AL137145.1	10	1.7903	-1.21583	3.47005	0.000815	0.008535	-0.67685
											ENSG00000137312	FLOT1	6	-0.37218	7.55892	-3.46947	0.000817	0.008546	-1.54439
											ENSG00000145220	LYAR	4	-0.55922	3.81764	-3.46754	0.000822	0.008595	-1.11414
											ENSG00000132275	RRP8	11	-0.47927	3.89147	-3.46609	0.000826	0.008631	-1.1412
											ENSG00000101350	KIF3B	20	-0.43358	4.81597	-3.46567	0.000827	0.008633	-1.33775
											ENSG00000137055	PLAA	9	-0.41889	4.09535	-3.46561	0.000827	0.008633	-1.18204
											ENSG00000018625	ATP1A2	1	1.25726	6.40581	3.46451	0.00083	0.008656	-1.51407
											ENSG00000137814	HAUS2	15	-0.56687	4.04438	-3.46438	0.00083	0.008656	-1.16562
											ENSG00000229246	LINC00377	13	1.85843	-1.37305	3.46399	0.000831	0.008656	-0.68848
											ENSG00000108106	UBE2S	19	-0.71169	4.47241	-3.46388	0.000832	0.008656	-1.24835
											ENSG00000167996	FTH1	11	-0.53225	12.171	-3.46388	0.000832	0.008656	-1.61217
											ENSG00000110330	BIRC2	11	-0.38205	4.95705	-3.46368	0.000832	0.008656	-1.36211
											ENSG00000256690	AP001160.1	11	-1.15127	0.999616	-3.46265	0.000835	0.00868	-0.7907
											ENSG00000218739	CEBPZOS	2	-0.39316	5.57559	-3.46196	0.000837	0.008692	-1.46339
											ENSG00000248476	BACH1-IT1	21	-2.06799	-1.47713	-3.46185	0.000837	0.008692	-0.68776
											ENSG00000165280	VCP	9	-0.36944	7.67407	-3.46134	0.000839	0.008697	-1.57371
											ENSG00000204577	LILRB3	19	-1.35728	2.86133	-3.4613	0.000839	0.008697	-0.93436
											ENSG00000156170	NDUFAF6	8	0.912728	2.87791	3.45787	0.000848	0.008789	-0.95975
											ENSG00000226396	AL031727.1	1	1.17081	0.918878	3.45765	0.000849	0.00879	-0.78769
											ENSG00000167614	TTYH1	19	-2.46388	-0.94726	-3.45391	0.000859	0.008891	-0.71905
											ENSG00000115738	ID2	2	-0.6832	5.15712	-3.45379	0.000859	0.008891	-1.40353
											ENSG00000173120	KDM2A	11	-0.44155	5.66978	-3.45095	0.000867	0.008963	-1.50285
											ENSG00000242173	ARHGDIG	16	-2.02052	1.63261	-3.45075	0.000868	0.008963	-0.83696
											ENSG00000013375	PGM3	6	-0.75961	5.2797	-3.45063	0.000868	0.008963	-1.43991
											ENSG00000163191	S100A11	1	-0.44903	8.28358	-3.45055	0.000869	0.008963	-1.62044
											ENSG00000236824	BCYRN1	2	-1.69185	-0.63083	-3.45026	0.000869	0.008966	-0.74635
											ENSG00000174744	BRMS1	11	-0.64372	4.93048	-3.44977	0.000871	0.008975	-1.40287
											ENSG00000182534	MXRA7	17	-0.51145	6.80714	-3.44778	0.000876	0.009023	-1.58634
											ENSG00000168806	LCMT2	15	-0.98049	1.83774	-3.44777	0.000876	0.009023	-0.89084
											ENSG00000162877	PM20D1	1	1.74064	-1.47847	3.4474	0.000878	0.009028	-0.73565
											ENSG00000112280	COL9A1	6	1.81171	-2.50639	3.44541	0.000883	0.009081	-0.72103
											ENSG00000130226	DPP6	7	2.06796	-0.70754	3.44469	0.000885	0.009097	-0.7557
											ENSG00000163554	SPTA1	1	-1.86509	-2.16758	-3.44264	0.000891	0.009148	-0.7298
											ENSG00000272606	AC015982.1	2	1.2954	-0.12635	3.44258	0.000891	0.009148	-0.7868
											ENSG00000148053	NTRK2	9	-0.5647	6.58284	-3.44234	0.000892	0.00915	-1.60146
											ENSG00000007168	PAFAH1B1	17	-0.36297	6.30341	-3.44152	0.000894	0.009169	-1.58397
											ENSG00000196943	NOP9	14	-0.45629	4.29326	-3.44004	0.000899	0.009208	-1.30939
											ENSG00000086570	FAT2	5	-1.80931	-0.60764	-3.43659	0.000909	0.009305	-0.7875
											ENSG00000113621	TXNDC15	5	-0.34973	4.89892	-3.43642	0.000909	0.009305	-1.43917
											ENSG00000204851	PNMA8B	19	-1.10477	2.60198	-3.43586	0.000911	0.009316	-1.01599
											ENSG00000170266	GLB1	3	-0.6423	3.74746	-3.43395	0.000917	0.009369	-1.18682
											ENSG00000164366	CCDC127	5	-0.48778	3.82747	-3.43296	0.00092	0.009393	-1.23812
											ENSG00000144792	ZNF660	3	1.48543	-0.56544	3.43173	0.000923	0.009425	-0.7969
											ENSG00000267838	AC245884.8	19	1.72061	-1.68072	3.42947	0.00093	0.009489	-0.77945
											ENSG00000270412	AL136084.3	9	-1.83657	-1.01823	-3.4292	0.000931	0.009491	-0.79695
											ENSG00000123384	LRP1	12	-0.48831	9.28299	-3.427	0.000938	0.009547	-1.71099
											ENSG00000154146	NRGN	11	-0.90954	2.83796	-3.42686	0.000938	0.009547	-1.04334
											ENSG00000058262	SEC61A1	3	-0.46084	6.78411	-3.42683	0.000938	0.009547	-1.65133
											ENSG00000143862	ARL8A	1	-0.45217	5.42033	-3.42507	0.000943	0.009594	-1.55171
											ENSG00000106624	AEBP1	7	-0.70281	7.23345	-3.42496	0.000944	0.009594	-1.67284
											ENSG00000277534	AC007996.1	18	1.47691	-1.56828	3.42436	0.000946	0.009607	-0.79548
											ENSG00000175772	LINC01106	2	1.23724	0.683499	3.42383	0.000947	0.009617	-0.88824
											ENSG00000187122	SLIT1	10	1.70618	-1.57743	3.42271	0.000951	0.009636	-0.80212
											ENSG00000274422	AC245060.5	22	1.63543	-2.30936	3.4227	0.000951	0.009636	-0.79001
											ENSG00000196576	PLXNB2	22	-0.57667	6.18952	-3.42265	0.000951	0.009636	-1.63255
											ENSG00000151135	TMEM263	12	-0.4512	4.70496	-3.4225	0.000951	0.009636	-1.4404
											ENSG00000133275	CSNK1G2	19	-0.51661	5.40638	-3.42187	0.000953	0.00965	-1.55504
											ENSG00000176422	SPRYD4	12	0.459631	3.58674	3.42055	0.000957	0.009684	-1.20711
											ENSG00000153827	TRIP12	2	-0.37491	6.59768	-3.42042	0.000958	0.009684	-1.66308
											ENSG00000135316	SYNCRIP	6	-0.4417	6.12971	-3.4192	0.000961	0.009716	-1.63714
											ENSG00000170385	SLC30A1	1	-0.90197	3.88121	-3.41582	0.000972	0.009812	-1.24396
											ENSG00000107949	BCCIP	10	-0.42093	5.16953	-3.4158	0.000972	0.009812	-1.54961
											ENSG00000174780	SRP72	4	-0.31046	5.19344	-3.41392	0.000978	0.009866	-1.55568
											ENSG00000119335	SET	9	-0.318	6.88163	-3.41329	0.00098	0.00988	-1.69536
											ENSG00000168453	HR	8	1.33964	2.39859	3.41108	0.000987	0.009945	-1.05463
											ENSG00000166228	PCBD1	10	0.888154	5.82991	3.41027	0.00099	0.009963	-1.62555
											ENSG00000258711	AL358334.2	14	1.88736	-0.78972	3.41016	0.00099	0.009963	-0.84921
											ENSG00000178726	THBD	20	-0.87243	6.17227	-3.40874	0.000995	0.010003	-1.65538
											ENSG00000131018	SYNE1	6	-0.58776	5.57782	-3.40752	0.000998	0.010036	-1.62044
											ENSG00000137193	PIM1	6	-0.96502	7.21399	-3.40604	0.001003	0.010078	-1.72548
											ENSG00000066382	MPPED2	11	1.47842	0.651461	3.40575	0.001004	0.010082	-0.93395
											ENSG00000168807	SNTB2	16	-0.51523	5.21295	-3.40444	0.001008	0.010119	-1.59251
											ENSG00000120685	PROSER1	13	-0.44392	3.68909	-3.40398	0.00101	0.010128	-1.26814
											ENSG00000249685	AC079921.2	4	-1.47313	-1.80706	-3.40292	0.001013	0.010156	-0.85604
											ENSG00000185274	GALNT17	7	1.55132	0.041322	3.40239	0.001015	0.010168	-0.90721
											ENSG00000169062	UPF3A	13	-0.50402	5.28182	-3.40219	0.001016	0.010168	-1.61507
											ENSG00000121057	AKAP1	17	1.03166	5.86134	3.39928	0.001025	0.010258	-1.67946
											ENSG00000153395	LPCAT1	5	-0.71755	4.92284	-3.39869	0.001027	0.010272	-1.53798
											ENSG00000104341	LAPTM4B	8	0.421508	4.6791	3.39812	0.001029	0.010284	-1.49417
											ENSG00000255690	TRIL	7	1.74491	1.74682	3.3973	0.001032	0.010301	-1.01063
											ENSG00000136867	SLC31A2	9	-0.99827	3.96029	-3.39726	0.001032	0.010301	-1.33262
											ENSG00000111906	HDDC2	6	0.393809	6.15494	3.3964	0.001035	0.010323	-1.71118
											ENSG00000165669	FAM204A	10	-0.42212	5.0534	-3.39315	0.001046	0.010426	-1.60133
											ENSG00000144485	HES6	2	-1.39003	0.492194	-3.39208	0.001049	0.010455	-0.9611
											ENSG00000135631	RAB11FIP5	2	-0.66505	4.06318	-3.3915	0.001051	0.010469	-1.38703
											ENSG00000102575	ACP5	19	-1.47696	3.27508	-3.39094	0.001053	0.010482	-1.20712
											ENSG00000184840	TMED9	5	-0.43524	5.62516	-3.39059	0.001054	0.010487	-1.68036
											ENSG00000210112	MT-TM	MT	1.79859	1.82428	3.38997	0.001056	0.010499	-1.03888
											ENSG00000169071	ROR2	9	1.90139	-0.37799	3.38989	0.001057	0.010499	-0.91595
											ENSG00000226706	AL161452.1	9	1.3954	-0.13461	3.38925	0.001059	0.010514	-0.93737
											ENSG00000023228	NDUFS1	2	0.544562	5.8875	3.38885	0.00106	0.010516	-1.71117
											ENSG00000148082	SHC3	9	-1.65667	-1.31672	-3.38883	0.00106	0.010516	-0.90709
											ENSG00000168702	LRP1B	2	1.26424	2.00767	3.38788	0.001064	0.010542	-1.07335
											ENSG00000160087	UBE2J2	1	-0.4688	5.40696	-3.38572	0.001071	0.01061	-1.67456
											ENSG00000183463	URAD	13	-2.46166	-2.68089	-3.385	0.001074	0.010628	-0.88849
											ENSG00000183054	RGPD6	2	-1.65659	-1.0735	-3.38458	0.001075	0.010636	-0.92295
											ENSG00000163823	CCR1	3	-1.34677	1.72785	-3.38279	0.001081	0.010691	-1.0532
											ENSG00000212907	MT-ND4L	MT	1.44233	9.59541	3.38216	0.001083	0.010707	-1.84351
											ENSG00000159352	PSMD4	1	-0.39216	7.12458	-3.38185	0.001084	0.010711	-1.80068
											ENSG00000204291	COL15A1	9	-0.57289	6.89493	-3.38136	0.001086	0.010722	-1.79284
											ENSG00000272886	DCP1A	3	-0.44079	4.24591	-3.38118	0.001087	0.010722	-1.46691
											ENSG00000272279	AL512329.2	6	1.46007	0.238965	3.37869	0.001095	0.010801	-0.99723
											ENSG00000160255	ITGB2	21	-1.09667	4.29816	-3.37809	0.001098	0.010816	-1.42025
											ENSG00000153823	PID1	2	-0.59121	4.09275	-3.37643	0.001103	0.010868	-1.44066
											ENSG00000122873	CISD1	10	0.47381	4.0781	3.37573	0.001106	0.010886	-1.46143
											ENSG00000246082	NUDT16P1	3	1.37917	0.214122	3.37514	0.001108	0.0109	-1.0016
											ENSG00000106004	HOXA5	7	1.10024	3.31486	3.37428	0.001111	0.010924	-1.28544
											ENSG00000171766	GATM	15	1.49758	2.48236	3.37205	0.001119	0.010987	-1.15272
											ENSG00000164164	OTUD4	4	-0.81686	4.55168	-3.3719	0.00112	0.010987	-1.52373
											ENSG00000267939	AC008946.1	19	1.31101	-1.11832	3.37187	0.00112	0.010987	-0.95891
											ENSG00000063046	EIF4B	12	0.369463	8.22858	3.37178	0.00112	0.010987	-1.8579
											ENSG00000112309	B3GAT2	6	-1.17824	-0.0561	-3.37057	0.001124	0.011023	-1.00167
											ENSG00000244734	HBB	11	-1.18687	9.24179	-3.36864	0.001131	0.011085	-1.88332
											ENSG00000101558	VAPA	18	-0.32321	6.55071	-3.36846	0.001132	0.011085	-1.81641
											ENSG00000156171	DRAM2	1	0.517524	6.05074	3.36756	0.001135	0.011104	-1.78859
											ENSG00000112175	BMP5	6	-2.05571	-0.56566	-3.36755	0.001135	0.011104	-0.98427
											ENSG00000107738	VSIR	10	-0.65476	6.13562	-3.367	0.001137	0.011117	-1.79092
											ENSG00000164211	STARD4	5	1.5431	1.72117	3.36646	0.001139	0.01113	-1.0879
											ENSG00000100784	RPS6KA5	14	-0.65269	1.62734	-3.36457	0.001146	0.011191	-1.11895
											ENSG00000165409	TSHR	14	1.7977	-2.2847	3.36407	0.001148	0.011203	-0.9483
											ENSG00000224152	AC009506.1	2	1.07116	1.77666	3.36328	0.001151	0.011225	-1.11105
											ENSG00000163220	S100A9	1	-1.35366	5.61017	-3.36234	0.001154	0.011252	-1.68039
											ENSG00000117090	SLAMF1	1	-2.05049	0.107763	-3.36125	0.001158	0.011281	-1.0135
											ENSG00000198719	DLL1	6	1.5015	3.06496	3.36118	0.001159	0.011281	-1.24763
											ENSG00000089154	GCN1	12	-0.46377	5.73385	-3.36063	0.001161	0.011294	-1.7874
											ENSG00000104823	ECH1	19	0.482077	8.00913	3.36043	0.001161	0.011295	-1.88721
											ENSG00000156709	AIFM1	X	0.472987	5.1056	3.35964	0.001164	0.011317	-1.71393
											ENSG00000148730	EIF4EBP2	10	0.363738	8.04473	3.35925	0.001166	0.011325	-1.89253
											ENSG00000006327	TNFRSF12A	16	-1.45644	4.36884	-3.35901	0.001167	0.011327	-1.52917
											ENSG00000196923	PDLIM7	5	-0.55687	5.43525	-3.35876	0.001168	0.01133	-1.74741
											ENSG00000102172	SMS	X	-0.36999	5.27977	-3.35795	0.001171	0.011353	-1.72832
											ENSG00000187147	RNF220	1	-0.42122	4.54562	-3.35677	0.001175	0.011389	-1.61053
											ENSG00000105321	CCDC9	19	-0.50703	4.71944	-3.35652	0.001176	0.011392	-1.6432
											ENSG00000270765	GAS2L2	17	-2.01845	-1.28814	-3.35505	0.001182	0.011439	-0.99499
											ENSG00000197905	TEAD4	12	-1.18055	3.30238	-3.35456	0.001183	0.011451	-1.34572
											ENSG00000204531	POU5F1	6	-1.80577	-1.21889	-3.35418	0.001185	0.011456	-1.00715
											ENSG00000100055	CYTH4	22	-0.96938	3.42277	-3.35406	0.001185	0.011456	-1.34129
											ENSG00000119986	AVPI1	10	0.561004	5.43316	3.35372	0.001187	0.011462	-1.77139
											ENSG00000101883	RHOXF1	X	-1.11139	1.82345	-3.35349	0.001187	0.011464	-1.17511
											ENSG00000036672	USP2	11	-1.57688	0.945561	-3.35296	0.001189	0.011477	-1.08313
											ENSG00000186094	AGBL4	1	1.75867	-2.00214	3.35241	0.001192	0.011485	-0.99648
											ENSG00000117054	ACADM	1	1.05298	5.6301	3.35236	0.001192	0.011485	-1.76929
											ENSG00000280007	AC008079.1	22	-1.57174	-0.31114	-3.35088	0.001197	0.011533	-1.04384
											ENSG00000227500	SCAMP4	19	-0.45709	4.89891	-3.35045	0.001199	0.011537	-1.69291
											ENSG00000198483	ANKRD35	1	-0.58875	3.61633	-3.35043	0.001199	0.011537	-1.43648
											ENSG00000171150	SOCS5	2	-0.49027	3.60379	-3.35022	0.0012	0.011538	-1.42944
											ENSG00000016402	IL20RA	6	1.55467	0.118818	3.3498	0.001202	0.011547	-1.06837
											ENSG00000135677	GNS	12	-0.48836	7.58479	-3.3488	0.001205	0.011577	-1.90993
											ENSG00000107438	PDLIM1	10	-0.48114	7.28728	-3.34827	0.001207	0.011587	-1.90225
											ENSG00000109047	RCVRN	17	-1.7212	-1.51861	-3.34809	0.001208	0.011587	-1.01831
											ENSG00000161714	PLCD3	17	-0.87632	3.95334	-3.34803	0.001208	0.011587	-1.51918
											ENSG00000149090	PAMR1	11	-1.13616	3.17439	-3.34749	0.00121	0.011599	-1.35037
											ENSG00000185615	PDIA2	16	-1.89482	0.599136	-3.34735	0.001211	0.011599	-1.08001
											ENSG00000169180	XPO6	16	-0.48267	5.23403	-3.34475	0.001221	0.011683	-1.7545
											ENSG00000143870	PDIA6	2	-0.33839	6.34014	-3.34472	0.001221	0.011683	-1.87538
											ENSG00000244482	LILRA6	19	-1.5199	0.578276	-3.34395	0.001224	0.011705	-1.09063
											ENSG00000112149	CD83	6	-0.82402	4.95944	-3.3429	0.001228	0.011738	-1.7041
											ENSG00000167601	AXL	19	-0.48892	5.27656	-3.34202	0.001232	0.011764	-1.78254
											ENSG00000143367	TUFT1	1	-1.20829	2.05394	-3.34129	0.001235	0.011785	-1.21737
											ENSG00000149658	YTHDF1	20	-0.50682	4.93666	-3.34018	0.001239	0.01182	-1.72716
											ENSG00000115325	DOK1	2	-0.61683	5.23062	-3.33982	0.00124	0.011827	-1.78756
											ENSG00000158417	EIF5B	2	-0.93202	8.06089	-3.33936	0.001242	0.011838	-1.95128
											ENSG00000256393	RPL41P5	12	0.55126	1.61173	3.33913	0.001243	0.01184	-1.18575
											ENSG00000177508	IRX3	16	-0.98773	2.05071	-3.3373	0.00125	0.011891	-1.24161
											ENSG00000277369	AC010654.1	16	1.36138	-0.41038	3.33727	0.00125	0.011891	-1.08131
											ENSG00000166341	DCHS1	11	-0.64655	3.82113	-3.33725	0.001251	0.011891	-1.48515
											ENSG00000272159	AC087623.3	8	-1.26462	-0.03923	-3.33697	0.001252	0.011895	-1.10125
											ENSG00000186834	HEXIM1	17	-0.90658	4.78525	-3.33491	0.00126	0.011962	-1.68396
											ENSG00000164877	MICALL2	7	-1.10639	3.41466	-3.33486	0.00126	0.011962	-1.43139
											ENSG00000109445	ZNF330	4	-0.5846	4.59698	-3.33373	0.001265	0.011998	-1.68945
											ENSG00000116560	SFPQ	1	-0.45341	7.59608	-3.33319	0.001267	0.012006	-1.95566
											ENSG00000118705	RPN2	20	-0.38008	6.83998	-3.33318	0.001267	0.012006	-1.93534
											ENSG00000136807	CDK9	9	-0.39467	5.64493	-3.33295	0.001268	0.012007	-1.85752
											ENSG00000181035	SLC25A42	19	1.12564	3.67883	3.33279	0.001268	0.012007	-1.49966
											ENSG00000154553	PDLIM3	4	-1.11883	3.26587	-3.33211	0.001271	0.012019	-1.43396
											ENSG00000219438	FAM19A5	22	-1.77734	-1.77574	-3.33203	0.001271	0.012019	-1.05795
											ENSG00000198832	SELENOM	22	-0.80198	7.00734	-3.33197	0.001272	0.012019	-1.94302
											ENSG00000179950	PUF60	8	-0.46665	6.14554	-3.33096	0.001276	0.012044	-1.90793
											ENSG00000124374	PAIP2B	2	0.872501	2.52231	3.33087	0.001276	0.012044	-1.31745
											ENSG00000084623	EIF3I	1	-0.3257	7.20369	-3.33079	0.001277	0.012044	-1.95415
											ENSG00000225265	TAF1A-AS1	1	1.21124	0.505696	3.32962	0.001281	0.012082	-1.14387
											ENSG00000103496	STX4	16	-0.51888	5.96196	-3.3288	0.001285	0.012107	-1.89214
											ENSG00000006210	CX3CL1	16	-0.8878	5.96971	-3.32731	0.001291	0.012158	-1.89437
											ENSG00000261276	AP003071.3	11	-1.79778	-1.71253	-3.32487	0.001301	0.012246	-1.06856
											ENSG00000161638	ITGA5	12	-0.66378	6.73913	-3.32424	0.001303	0.012263	-1.95367
											ENSG00000185340	GAS2L1	22	-0.52847	4.62145	-3.32401	0.001304	0.012266	-1.72926
											ENSG00000118473	SGIP1	1	-1.19481	0.985896	-3.32381	0.001305	0.012266	-1.18911
											ENSG00000115514	TXNDC9	2	-0.45006	3.76904	-3.32318	0.001308	0.012284	-1.5392
											ENSG00000134882	UBAC2	13	-0.42686	5.27186	-3.3229	0.001309	0.012289	-1.84094
											ENSG00000122121	XPNPEP2	X	-1.53609	0.592316	-3.32262	0.00131	0.012293	-1.18432
											ENSG00000105058	FAM32A	19	-0.32712	5.86015	-3.32189	0.001313	0.012314	-1.9145
											ENSG00000167881	SRP68	17	-0.31519	5.92152	-3.32127	0.001316	0.01233	-1.92045
											ENSG00000177370	TIMM22	17	-0.4347	4.0129	-3.32115	0.001316	0.01233	-1.60851
											ENSG00000102893	PHKB	16	-0.32375	5.45168	-3.32034	0.00132	0.012351	-1.87458
											ENSG00000100911	PSME2	14	-0.41202	5.84694	-3.32026	0.00132	0.012351	-1.91138
											ENSG00000243649	CFB	6	-2.23287	-0.5218	-3.31856	0.001327	0.012411	-1.12099
											ENSG00000177105	RHOG	11	-0.47293	5.46658	-3.31824	0.001328	0.012417	-1.87084
											ENSG00000241258	CRCP	7	-0.43754	4.17117	-3.31761	0.001331	0.012429	-1.63213
											ENSG00000189129	PLAC9	10	-1.18442	7.54175	-3.31758	0.001331	0.012429	-2.00244
											ENSG00000076555	ACACB	12	0.63489	9.53066	3.31704	0.001333	0.012444	-2.04253
											ENSG00000137752	CASP1	11	-0.44126	3.95291	-3.31677	0.001335	0.012447	-1.57024
											ENSG00000228791	THRB-AS1	3	1.27737	-0.47225	3.31617	0.001337	0.012464	-1.13925
											ENSG00000108061	SHOC2	10	-0.40715	5.00856	-3.31377	0.001347	0.012553	-1.82515
											ENSG00000135823	STX6	1	-0.4092	4.1504	-3.31351	0.001348	0.012556	-1.65135
											ENSG00000062194	GPBP1	5	-0.34229	6.00131	-3.31083	0.00136	0.012656	-1.95469
											ENSG00000146278	PNRC1	6	-0.56675	7.80615	-3.30995	0.001364	0.012685	-2.02916
											ENSG00000165269	AQP7	9	0.521545	8.98063	3.30913	0.001367	0.012711	-2.05945
											ENSG00000178537	SLC25A20	3	0.836858	4.35943	3.30727	0.001375	0.012779	-1.68852
											ENSG00000101557	USP14	18	-0.451	5.5836	-3.30708	0.001376	0.01278	-1.92955
											ENSG00000117411	B4GALT2	1	-0.5913	5.80705	-3.30658	0.001378	0.012793	-1.95093
											ENSG00000171488	LRRC8C	1	-0.63639	4.23573	-3.30515	0.001385	0.012844	-1.68195
											ENSG00000072958	AP1M1	19	-0.40348	5.55999	-3.30474	0.001386	0.012854	-1.93182
											ENSG00000169241	SLC50A1	1	-0.44304	4.61905	-3.30422	0.001389	0.012868	-1.78284
											ENSG00000189043	NDUFA4	7	0.389948	7.68536	3.30385	0.00139	0.012876	-2.04748
											ENSG00000176438	SYNE3	14	-0.63547	5.82584	-3.30297	0.001394	0.012905	-1.97307
											ENSG00000273373	AL355488.1	1	1.6676	0.446134	3.30231	0.001397	0.012925	-1.21292
											ENSG00000101152	DNAJC5	20	-0.42531	5.29624	-3.30155	0.0014	0.012947	-1.90393
											ENSG00000011007	ELOA	1	-0.35036	5.29925	-3.30142	0.001401	0.012947	-1.91236
											ENSG00000233117	LINC00702	10	-1.54655	0.284019	-3.29957	0.001409	0.013016	-1.22426
											ENSG00000155465	SLC7A7	14	-1.11365	1.78831	-3.2972	0.00142	0.013107	-1.32282
											ENSG00000139410	SDSL	12	-0.93883	2.75174	-3.29578	0.001426	0.013158	-1.41746
											ENSG00000143320	CRABP2	1	-0.69108	3.63269	-3.29504	0.00143	0.013182	-1.58961
											ENSG00000160972	PPP1R16A	8	0.767051	5.71479	3.29403	0.001434	0.013217	-1.97254
											ENSG00000161243	FBXO27	19	0.534911	4.22651	3.29286	0.001439	0.013255	-1.73808
											ENSG00000246339	EXTL3-AS1	8	1.62143	-1.57004	3.29277	0.00144	0.013255	-1.16874
											ENSG00000119673	ACOT2	14	0.709496	5.32585	3.29211	0.001443	0.013276	-1.93241
											ENSG00000140848	CPNE2	16	-0.69939	4.70578	-3.29116	0.001447	0.013308	-1.81267
											ENSG00000160613	PCSK7	11	-0.51217	6.07552	-3.28922	0.001456	0.013383	-2.02136
											ENSG00000071462	BUD23	7	-0.41662	5.77948	-3.28876	0.001458	0.013395	-2.00061
											ENSG00000139842	CUL4A	13	-0.3641	5.45863	-3.28804	0.001461	0.013418	-1.97204
											ENSG00000270629	NBPF14	1	-0.59556	3.43276	-3.2873	0.001465	0.013442	-1.59086
											ENSG00000105401	CDC37	19	-0.46432	8.20591	-3.2864	0.001469	0.013473	-2.10949
											ENSG00000154328	NEIL2	8	-0.60522	4.15047	-3.2857	0.001472	0.013495	-1.73755
											ENSG00000099194	SCD	10	-1.05364	11.1231	-3.28555	0.001473	0.013495	-2.1435
											ENSG00000134769	DTNA	18	-1.05156	2.95623	-3.28512	0.001475	0.013506	-1.47148
											ENSG00000260060	AC009088.1	16	-1.50218	-0.57935	-3.28467	0.001477	0.013518	-1.22107
											ENSG00000168477	TNXB	6	-0.97695	5.28125	-3.28414	0.00148	0.013533	-1.95644
											ENSG00000242802	AP5Z1	7	-0.68791	4.47492	-3.28302	0.001485	0.013574	-1.80811
											ENSG00000164916	FOXK1	7	-0.48002	4.10914	-3.2826	0.001487	0.013585	-1.72137
											ENSG00000224958	PGM5-AS1	9	1.44596	0.999638	3.28224	0.001488	0.013593	-1.32071
											ENSG00000204592	HLA-E	6	-0.44208	9.60677	-3.28198	0.00149	0.013597	-2.14616
											ENSG00000260300	AC009119.2	16	1.51549	-1.71791	3.28165	0.001491	0.013603	-1.19221
											ENSG00000102871	TRADD	16	-0.48747	4.34276	-3.28139	0.001492	0.013607	-1.78241
											ENSG00000169246	NPIPB3	16	-1.18151	2.26753	-3.28043	0.001497	0.013641	-1.41215
											ENSG00000070081	NUCB2	11	-0.3843	5.00186	-3.27876	0.001505	0.013706	-1.92927
											ENSG00000137817	PARP6	15	-0.30137	5.17801	-3.27803	0.001508	0.01373	-1.9656
											ENSG00000100949	RABGGTA	14	-0.48478	3.88641	-3.27739	0.001511	0.01375	-1.69548
											ENSG00000140254	DUOXA1	15	1.65855	-1.14831	3.27701	0.001513	0.013753	-1.21841
											ENSG00000184678	HIST2H2BE	1	1.13677	2.76641	3.277	0.001513	0.013753	-1.44872
											ENSG00000151778	SERP2	13	1.20607	0.246014	3.27664	0.001515	0.013761	-1.2716
											ENSG00000172738	TMEM217	6	-1.65427	-0.70535	-3.27622	0.001517	0.013772	-1.23139
											ENSG00000111530	CAND1	12	-0.33988	5.23843	-3.27567	0.00152	0.013784	-1.97657
											ENSG00000189159	JPT1	17	-0.80154	4.04899	-3.27546	0.001521	0.013784	-1.7067
											ENSG00000142867	BCL10	1	-0.54869	3.5293	-3.27542	0.001521	0.013784	-1.61082
											ENSG00000139433	GLTP	12	-0.2968	4.8064	-3.27346	0.00153	0.013862	-1.91186
											ENSG00000104936	DMPK	19	-0.5765	5.65654	-3.27298	0.001532	0.013876	-2.03363
											ENSG00000163636	PSMD6	3	-0.37554	5.47918	-3.27268	0.001534	0.013881	-2.0153
											ENSG00000111145	ELK3	12	-0.46028	4.76558	-3.27152	0.001539	0.013924	-1.88918
											ENSG00000072518	MARK2	11	-0.496	3.8302	-3.2709	0.001542	0.013945	-1.68725
											ENSG00000138381	ASNSD1	2	-0.43875	4.82356	-3.26878	0.001553	0.01403	-1.92458
											ENSG00000163145	C1QTNF7	4	-1.11822	2.59538	-3.26712	0.001561	0.014096	-1.49822
											ENSG00000129151	BBOX1	11	-1.81524	-1.55891	-3.26493	0.001572	0.014186	-1.24989
											ENSG00000274312	AC015722.2	15	-1.78033	-2.0783	-3.26368	0.001578	0.014225	-1.23124
											ENSG00000106299	WASL	7	-0.31361	5.12925	-3.2636	0.001578	0.014225	-1.99031
											ENSG00000006071	ABCC8	11	1.5225	-0.81918	3.2634	0.001579	0.014225	-1.26405
											ENSG00000233585	AC231533.2	X	1.28767	-1.50095	3.26338	0.001579	0.014225	-1.25854
											ENSG00000150990	DHX37	12	-0.68943	3.10419	-3.26296	0.001581	0.014236	-1.57337
											ENSG00000126698	DNAJC8	1	-0.2925	6.32304	-3.26216	0.001585	0.014264	-2.12117
											ENSG00000145757	SPATA9	5	1.22416	1.60711	3.26157	0.001588	0.014283	-1.40738
											ENSG00000180287	PLD5	1	1.66015	-1.97132	3.26039	0.001594	0.014324	-1.23934
											ENSG00000149923	PPP4C	16	-0.41191	5.83849	-3.26031	0.001595	0.014324	-2.08791
											ENSG00000132313	MRPL35	2	0.389255	4.8578	3.25991	0.001597	0.014328	-1.95635
											ENSG00000126062	TMEM115	3	-0.50847	5.17948	-3.25989	0.001597	0.014328	-2.01249
											ENSG00000162889	MAPKAPK2	1	-0.54183	6.66642	-3.25807	0.001606	0.014403	-2.14718
											ENSG00000265996	MIR3671	1	1.63932	-2.23232	3.25718	0.00161	0.014432	-1.24946
											ENSG00000185499	MUC1	1	-1.51848	1.21961	-3.2571	0.001611	0.014432	-1.39432
											ENSG00000151923	TIAL1	10	-0.33201	5.68227	-3.25652	0.001614	0.01445	-2.08132
											ENSG00000149596	JPH2	20	-1.59997	0.785239	-3.25636	0.001614	0.01445	-1.36406
											ENSG00000170379	TCAF2	7	-1.45903	-0.43101	-3.25604	0.001616	0.014454	-1.3137
											ENSG00000197451	HNRNPAB	5	-0.56242	6.54451	-3.25585	0.001617	0.014454	-2.14673
											ENSG00000178996	SNX18	5	-0.51596	4.21233	-3.25576	0.001618	0.014454	-1.84176
											ENSG00000262919	CCNQ	X	-0.53971	3.68253	-3.25543	0.001619	0.014462	-1.72373
											ENSG00000108100	CCNY	10	-0.29094	5.34367	-3.25519	0.00162	0.014465	-2.04713
											ENSG00000129347	KRI1	19	-0.52439	4.35518	-3.25486	0.001622	0.014467	-1.86702
											ENSG00000267379	AC008569.1	19	-1.60955	-1.15642	-3.2548	0.001622	0.014467	-1.28498
											ENSG00000125675	GRIA3	X	-1.74827	-2.00425	-3.25451	0.001624	0.014473	-1.2594
											ENSG00000130475	FCHO1	19	-1.6213	-0.56074	-3.25419	0.001625	0.01448	-1.291
											ENSG00000008018	PSMB1	6	-0.42064	7.38546	-3.25375	0.001628	0.014492	-2.18668
											ENSG00000176533	GNG7	19	0.951996	3.15295	3.25276	0.001633	0.01453	-1.61872
											ENSG00000103160	HSDL1	16	-0.4332	4.00624	-3.25099	0.001642	0.014603	-1.8052
											ENSG00000100526	CDKN3	14	-1.49976	-1.5528	-3.25023	0.001646	0.01463	-1.2788
											ENSG00000231925	TAPBP	6	-0.46876	6.23896	-3.24967	0.001649	0.014648	-2.14747
											ENSG00000197766	CFD	19	-0.74383	11.0333	-3.2493	0.001651	0.014657	-2.2497
											ENSG00000167123	CERCAM	9	-0.60121	4.84488	-3.24897	0.001652	0.014665	-1.98125
											ENSG00000183520	UTP11	1	-0.41412	4.51367	-3.2483	0.001656	0.014688	-1.91854
											ENSG00000122691	TWIST1	7	-0.75229	5.31107	-3.24676	0.001664	0.014751	-2.08664
											ENSG00000166949	SMAD3	15	-0.60874	5.33551	-3.24618	0.001667	0.01477	-2.06104
											ENSG00000204054	LINC00963	9	-0.58916	5.55075	-3.24526	0.001672	0.014805	-2.10326
											ENSG00000244953	AC087521.1	11	-0.86696	4.28472	-3.24436	0.001676	0.014839	-1.86848
											ENSG00000107566	ERLIN1	10	-0.39288	4.32003	-3.24388	0.001679	0.014854	-1.8802
											ENSG00000271576	AL359504.2	1	1.39937	-0.0988	3.24223	0.001687	0.014918	-1.36544
											ENSG00000115602	IL1RL1	2	-1.70294	2.65033	-3.24216	0.001688	0.014918	-1.55904
											ENSG00000255507	UVRAG-DT	11	1.39505	-1.61508	3.24009	0.001699	0.015007	-1.30985
											ENSG00000120675	DNAJC15	13	-0.46086	4.98793	-3.23874	0.001706	0.015061	-2.0591
											ENSG00000204103	MAFB	20	-0.66929	4.79409	-3.23852	0.001707	0.015061	-1.98827
											ENSG00000162391	FAM151A	1	1.73769	-1.77944	3.23844	0.001708	0.015061	-1.31132
											ENSG00000135956	TMEM127	2	-0.41376	5.12411	-3.23817	0.001709	0.015066	-2.06271
											ENSG00000146731	CCT6A	7	-0.40089	5.98765	-3.23797	0.00171	0.015068	-2.16544
											ENSG00000170315	UBB	17	-0.34254	9.30027	-3.23776	0.001711	0.01507	-2.27294
											ENSG00000133048	CHI3L1	1	-2.22957	2.43398	-3.23755	0.001712	0.015072	-1.50754
											ENSG00000285796	AL162458.1	20	1.23497	0.710158	3.2373	0.001714	0.015076	-1.41934
											ENSG00000275700	AATF	17	-0.43348	5.3672	-3.23695	0.001715	0.015085	-2.10471
											ENSG00000180773	SLC36A4	11	-0.98986	2.14456	-3.2367	0.001717	0.015089	-1.50623
											ENSG00000139726	DENR	12	-0.28152	4.97497	-3.23581	0.001722	0.015123	-2.04824
											ENSG00000090273	NUDC	1	-0.45607	7.00069	-3.23427	0.00173	0.015188	-2.23221
											ENSG00000078295	ADCY2	5	1.3319	1.12032	3.23388	0.001732	0.015199	-1.45452
											ENSG00000112305	SMAP1	6	-0.39519	4.9715	-3.23204	0.001742	0.015278	-2.06806
											ENSG00000106105	GARS	7	-0.51956	5.27945	-3.23175	0.001743	0.015284	-2.09984
											ENSG00000127507	ADGRE2	19	-1.51267	0.742653	-3.23082	0.001749	0.015321	-1.41296
											ENSG00000158882	TOMM40L	1	-0.53562	3.84316	-3.22972	0.001755	0.015365	-1.80976
											ENSG00000150938	CRIM1	2	-0.81124	6.54405	-3.22907	0.001758	0.015389	-2.22408
											ENSG00000174469	CNTNAP2	7	2.05943	-2.43001	3.22871	0.00176	0.015398	-1.31902
											ENSG00000198908	BHLHB9	X	1.15957	0.691014	3.22826	0.001763	0.015412	-1.42948
											ENSG00000167962	ZNF598	16	-0.59325	4.62632	-3.22665	0.001771	0.015481	-2.00154
											ENSG00000250120	PCDHA10	5	1.55645	-2.25306	3.22648	0.001772	0.015482	-1.32796
											ENSG00000222047	C10orf55	10	-1.73742	-0.73773	-3.22621	0.001774	0.015487	-1.37469
											ENSG00000139618	BRCA2	13	-1.61581	-1.53538	-3.22568	0.001777	0.015504	-1.34552
											ENSG00000146938	NLGN4X	X	1.46476	0.657616	3.22538	0.001778	0.01551	-1.43808
											ENSG00000134686	PHC2	1	-0.60522	6.88811	-3.22523	0.001779	0.01551	-2.25171
											ENSG00000172348	RCAN2	6	-0.92211	2.9522	-3.22303	0.001792	0.015609	-1.66161
											ENSG00000106484	MEST	7	0.564238	7.35931	3.22148	0.0018	0.015676	-2.278
											ENSG00000178896	EXOSC4	8	-0.82107	4.11629	-3.2199	0.001809	0.015745	-1.89698
											ENSG00000053438	NNAT	20	-0.81701	5.92766	-3.21941	0.001812	0.015761	-2.22034
											ENSG00000225377	NRSN2-AS1	20	1.31609	0.092663	3.21858	0.001816	0.015792	-1.42789
											ENSG00000258017	AC011603.2	12	-0.4918	4.09217	-3.21845	0.001817	0.015792	-1.89039
											ENSG00000150893	FREM2	13	1.55259	-1.665	3.21783	0.001821	0.015815	-1.36889
											ENSG00000163866	SMIM12	1	-0.42707	5.2369	-3.21714	0.001825	0.01584	-2.15271
											ENSG00000140406	TLNRD1	15	0.601211	5.29639	3.21663	0.001828	0.015851	-2.13772
											ENSG00000100014	SPECC1L	22	-0.37863	4.33844	-3.2166	0.001828	0.015851	-1.97139
											ENSG00000101150	TPD52L2	20	-0.36104	6.94158	-3.21478	0.001838	0.015933	-2.2865
											ENSG00000232412	AL121601.1	X	1.32605	-1.07273	3.21433	0.001841	0.015947	-1.39777
											ENSG00000210151	MT-TS1	MT	0.63808	8.17164	3.21382	0.001844	0.015961	-2.31821
											ENSG00000269930	AC091057.3	15	1.36594	-0.4565	3.21372	0.001844	0.015961	-1.42285
											ENSG00000181649	PHLDA2	11	-1.87058	0.650964	-3.21256	0.001851	0.016011	-1.45232
											ENSG00000231711	LINC00899	22	1.16993	2.31058	3.21191	0.001854	0.016035	-1.60605
											ENSG00000188958	UTS2B	3	1.49382	-0.16327	3.2116	0.001856	0.016042	-1.44402
											ENSG00000198542	ITGBL1	13	-1.68836	0.298115	-3.21085	0.001861	0.016062	-1.47642
											ENSG00000164626	KCNK5	6	-1.46335	1.02627	-3.21078	0.001861	0.016062	-1.51397
											ENSG00000112877	CEP72	5	1.34074	-0.90738	3.21066	0.001862	0.016062	-1.41346
											ENSG00000080298	RFX3	9	-1.00364	2.24026	-3.21055	0.001862	0.016062	-1.61728
											ENSG00000132341	RAN	12	-0.45235	6.78453	-3.21039	0.001863	0.016062	-2.28927
											ENSG00000110693	SOX6	11	0.971355	2.50487	3.21019	0.001864	0.016063	-1.64916
											ENSG00000215717	TMEM167B	1	-0.31541	5.39504	-3.20978	0.001867	0.01607	-2.18901
											ENSG00000113716	HMGXB3	5	-0.44867	3.99667	-3.20964	0.001868	0.01607	-1.90788
											ENSG00000125851	PCSK2	20	1.69978	-2.21251	3.20952	0.001868	0.01607	-1.3828
											ENSG00000135052	GOLM1	9	-0.5741	3.60608	-3.20927	0.00187	0.01607	-1.80418
											ENSG00000134318	ROCK2	2	-0.6599	5.76568	-3.20925	0.00187	0.01607	-2.22772
											ENSG00000127666	TICAM1	19	-0.97226	3.80988	-3.20825	0.001876	0.016112	-1.84892
											ENSG00000158526	TSR2	X	-0.30817	5.19218	-3.20752	0.00188	0.016136	-2.16894
											ENSG00000165646	SLC18A2	10	-1.65531	-1.36203	-3.20744	0.00188	0.016136	-1.40901
											ENSG00000100918	REC8	14	-0.99807	2.82846	-3.20658	0.001885	0.016171	-1.70082
											ENSG00000130822	PNCK	X	1.68711	-1.13265	3.20635	0.001887	0.016174	-1.41597
											ENSG00000197102	DYNC1H1	14	-0.40624	7.34072	-3.20554	0.001891	0.016199	-2.32473
											ENSG00000137992	DBT	1	0.515526	4.02604	3.20554	0.001892	0.016199	-1.93077
											ENSG00000203739	AL645568.1	1	1.33243	-0.05091	3.20401	0.001901	0.016268	-1.46317
											ENSG00000101966	XIAP	X	-0.41496	4.50943	-3.20322	0.001905	0.016292	-2.05309
											ENSG00000040633	PHF23	17	-0.54403	4.33313	-3.20321	0.001905	0.016292	-1.98623
											ENSG00000142530	FAM71E1	19	1.1608	0.178887	3.20141	0.001916	0.016375	-1.47582
											ENSG00000143951	WDPCP	2	-0.87134	3.04161	-3.20073	0.00192	0.016401	-1.7696
[truncated: 974 more rows]

## Sheet: Table S6
Supplementary Table S6. Results of GO multiquery results using gProfiler2 for both comparisons PRAT vs RSAT and PRAT vs OAT.
PRAT vs RSAT							PRAT vs OAT
term_id	p_value Upregulated PRAT	p_value Downregulated PRAT	significant (Upregulated, Downregulated)	term_name			term_id	p_value Upregulated PRAT	p_value Downregulated PRAT	significant (Upregulated, Downregulated)	term_name
REAC:R-HSA-1428517	1.51183e-55	1	TRUE, FALSE	The citric acid (TCA) cycle and respiratory electron transport			REAC:R-HSA-1428517	3.2e-39	1	TRUE, FALSE	The citric acid (TCA) cycle and respiratory electron transport
REAC:R-HSA-1430728	4.60373e-48	1	TRUE, FALSE	Metabolism			REAC:R-HSA-163200	5.97e-31	1	TRUE, FALSE	Respiratory electron transport, ATP synthesis by chemiosmotic coupling, and heat production by uncoupling proteins.
KEGG:01100	2.35116e-42	1	TRUE, FALSE	Metabolic pathways			REAC:R-HSA-1430728	1.21e-29	1	TRUE, FALSE	Metabolism
REAC:R-HSA-163200	5.33775e-38	1	TRUE, FALSE	Respiratory electron transport, ATP synthesis by chemiosmotic coupling, and heat production by uncoupling proteins.			KEGG:01100	4.06e-29	1	TRUE, FALSE	Metabolic pathways
REAC:R-HSA-168256	1	1.56125e-34	FALSE, TRUE	Immune System			KEGG:05415	2.06e-26	1	TRUE, FALSE	Diabetic cardiomyopathy
KEGG:05415	3.34403e-31	1	TRUE, FALSE	Diabetic cardiomyopathy			KEGG:00190	3.55e-26	1	TRUE, FALSE	Oxidative phosphorylation
KEGG:00190	2.82831e-29	1	TRUE, FALSE	Oxidative phosphorylation			REAC:R-HSA-611105	7.06e-25	1	TRUE, FALSE	Respiratory electron transport
REAC:R-HSA-611105	1.39728e-28	1	TRUE, FALSE	Respiratory electron transport			REAC:R-HSA-168256	1	2.61e-24	FALSE, TRUE	Immune System
KEGG:05208	5.23997e-26	1	TRUE, FALSE	Chemical carcinogenesis - reactive oxygen species			KEGG:04714	1.83e-23	1	TRUE, FALSE	Thermogenesis
KEGG:04714	5.0503e-23	1	TRUE, FALSE	Thermogenesis			KEGG:05208	1.43e-22	1	TRUE, FALSE	Chemical carcinogenesis - reactive oxygen species
REAC:R-HSA-168249	1	5.04047e-21	FALSE, TRUE	Innate Immune System			KEGG:05020	8.77e-18	1	TRUE, FALSE	Prion disease
KEGG:05012	1.64006e-20	1	TRUE, FALSE	Parkinson disease			REAC:R-HSA-1280215	1	8.84e-16	FALSE, TRUE	Cytokine Signaling in Immune system
KEGG:00020	1.69194e-20	1	TRUE, FALSE	Citrate cycle (TCA cycle)			KEGG:05012	9.23e-16	1	TRUE, FALSE	Parkinson disease
KEGG:04932	5.88094e-20	1	TRUE, FALSE	Non-alcoholic fatty liver disease			KEGG:05016	6.55e-15	1	TRUE, FALSE	Huntington disease
KEGG:05020	2.49607e-18	1	TRUE, FALSE	Prion disease			REAC:R-HSA-168249	1	1.95e-14	FALSE, TRUE	Innate Immune System
KEGG:05016	5.94288e-18	1	TRUE, FALSE	Huntington disease			KEGG:04932	9.94e-14	1	TRUE, FALSE	Non-alcoholic fatty liver disease
KEGG:01200	1.13102e-17	1	TRUE, FALSE	Carbon metabolism			KEGG:05010	3.72e-13	1	TRUE, FALSE	Alzheimer disease
REAC:R-HSA-71406	4.32287e-17	1	TRUE, FALSE	Pyruvate metabolism and Citric Acid (TCA) cycle			KEGG:05132	1	6.18e-13	FALSE, TRUE	Salmonella infection
REAC:R-HSA-6798695	1	8.9901e-15	FALSE, TRUE	Neutrophil degranulation			REAC:R-HSA-449147	1	6.82e-13	FALSE, TRUE	Signaling by Interleukins
KEGG:05010	4.56482e-14	1	TRUE, FALSE	Alzheimer disease			REAC:R-HSA-1474244	1	8.56e-13	FALSE, TRUE	Extracellular matrix organization
REAC:R-HSA-77289	1.49803e-13	1	TRUE, FALSE	Mitochondrial Fatty Acid Beta-Oxidation			REAC:R-HSA-6798695	1	1.59e-12	FALSE, TRUE	Neutrophil degranulation
REAC:R-HSA-6783783	1	1.81705e-13	FALSE, TRUE	Interleukin-10 signaling			KEGG:00020	2.71e-11	1	TRUE, FALSE	Citrate cycle (TCA cycle)
KEGG:05014	9.55496e-13	1	TRUE, FALSE	Amyotrophic lateral sclerosis			KEGG:05014	1.64e-09	1	TRUE, FALSE	Amyotrophic lateral sclerosis
KEGG:00280	1.03974e-12	1	TRUE, FALSE	Valine, leucine and isoleucine degradation			REAC:R-HSA-71406	1.76e-09	1	TRUE, FALSE	Pyruvate metabolism and Citric Acid (TCA) cycle
REAC:R-HSA-1280215	1	1.19644e-12	FALSE, TRUE	Cytokine Signaling in Immune system			REAC:R-HSA-1168372	1	1.86e-09	FALSE, TRUE	Downstream signaling events of B Cell Receptor (BCR)
KEGG:04380	1	2.49844e-12	FALSE, TRUE	Osteoclast differentiation			KEGG:05022	4.72e-09	1	TRUE, FALSE	Pathways of neurodegeneration - multiple diseases
REAC:R-HSA-71403	2.40623e-11	1	TRUE, FALSE	Citric acid cycle (TCA cycle)			KEGG:04260	9.92e-09	1	TRUE, FALSE	Cardiac muscle contraction
REAC:R-HSA-8978868	3.52029e-11	1	TRUE, FALSE	Fatty acid metabolism			KEGG:00280	5.09e-08	1	TRUE, FALSE	Valine, leucine and isoleucine degradation
KEGG:05022	1.30797e-10	1	TRUE, FALSE	Pathways of neurodegeneration - multiple diseases			KEGG:04668	1	6.02e-08	FALSE, TRUE	TNF signaling pathway
KEGG:04064	1	1.47458e-10	FALSE, TRUE	NF-kappa B signaling pathway			REAC:R-HSA-1474290	1	7.13e-08	FALSE, TRUE	Collagen formation
KEGG:04668	1	1.89312e-10	FALSE, TRUE	TNF signaling pathway			REAC:R-HSA-8953854	1	9.92e-08	FALSE, TRUE	Metabolism of RNA
KEGG:00640	1.98472e-10	1	TRUE, FALSE	Propanoate metabolism			REAC:R-HSA-1169091	1	1.84e-07	FALSE, TRUE	Activation of NF-kappaB in B cells
KEGG:01210	3.19012e-10	1	TRUE, FALSE	2-Oxocarboxylic acid metabolism			REAC:R-HSA-2022090	1	2.58e-07	FALSE, TRUE	Assembly of collagen fibrils and other multimeric structures
REAC:R-HSA-449147	1	3.49988e-10	FALSE, TRUE	Signaling by Interleukins			REAC:R-HSA-1280218	1	3.59e-07	FALSE, TRUE	Adaptive Immune System
REAC:R-HSA-198933	1	1.52814e-09	FALSE, TRUE	Immunoregulatory interactions between a Lymphoid and a non-Lymphoid cell			REAC:R-HSA-216083	1	1.14e-06	FALSE, TRUE	Integrin cell surface interactions
KEGG:00620	3.76474e-09	1	TRUE, FALSE	Pyruvate metabolism			KEGG:01200	1.42e-06	1	TRUE, FALSE	Carbon metabolism
REAC:R-HSA-6799198	6.19526e-09	1	TRUE, FALSE	Complex I biogenesis			KEGG:00071	1.6e-06	1	TRUE, FALSE	Fatty acid degradation
REAC:R-HSA-9609507	1.18536e-08	1	TRUE, FALSE	Protein localization			REAC:R-HSA-446652	1	2.05e-06	FALSE, TRUE	Interleukin-1 family signaling
KEGG:00071	1.56673e-08	1	TRUE, FALSE	Fatty acid degradation			REAC:R-HSA-5357801	1	2.38e-06	FALSE, TRUE	Programmed Cell Death
REAC:R-HSA-556833	1.89218e-08	1	TRUE, FALSE	Metabolism of lipids			REAC:R-HSA-9759194	1	2.79e-06	FALSE, TRUE	Nuclear events mediated by NFE2L2
REAC:R-HSA-6785807	1	2.97675e-08	FALSE, TRUE	Interleukin-4 and Interleukin-13 signaling			REAC:R-HSA-1236975	1	3.22e-06	FALSE, TRUE	Antigen processing-Cross presentation
KEGG:03320	3.64807e-08	1	TRUE, FALSE	PPAR signaling pathway			REAC:R-HSA-6785807	1	3.59e-06	FALSE, TRUE	Interleukin-4 and Interleukin-13 signaling
KEGG:05140	1	6.36211e-08	FALSE, TRUE	Leishmaniasis			KEGG:04510	1	3.61e-06	FALSE, TRUE	Focal adhesion
KEGG:05135	1	7.24982e-08	FALSE, TRUE	Yersinia infection			REAC:R-HSA-71403	4.02e-06	1	TRUE, FALSE	Citric acid cycle (TCA cycle)
REAC:R-HSA-1280218	1	8.51507e-08	FALSE, TRUE	Adaptive Immune System			REAC:R-HSA-77289	4.33e-06	1	TRUE, FALSE	Mitochondrial Fatty Acid Beta-Oxidation
KEGG:05152	1	1.00372e-07	FALSE, TRUE	Tuberculosis			REAC:R-HSA-1474228	1	5.03e-06	FALSE, TRUE	Degradation of the extracellular matrix
KEGG:00650	2.30183e-07	1	TRUE, FALSE	Butanoate metabolism			REAC:R-HSA-162909	1	5.82e-06	FALSE, TRUE	Host Interactions of HIV factors
KEGG:04260	3.68815e-07	1	TRUE, FALSE	Cardiac muscle contraction			KEGG:05205	1	6.17e-06	FALSE, TRUE	Proteoglycans in cancer
KEGG:00630	7.5845e-07	1	TRUE, FALSE	Glyoxylate and dicarboxylate metabolism			REAC:R-HSA-6799198	6.66e-06	1	TRUE, FALSE	Complex I biogenesis
KEGG:05134	1	9.88304e-07	FALSE, TRUE	Legionellosis			REAC:R-HSA-1442490	1	7.69e-06	FALSE, TRUE	Collagen degradation
KEGG:05150	1	1.17118e-06	FALSE, TRUE	Staphylococcus aureus infection			KEGG:00640	7.89e-06	1	TRUE, FALSE	Propanoate metabolism
KEGG:04613	1	2.18827e-06	FALSE, TRUE	Neutrophil extracellular trap formation			REAC:R-HSA-5607761	1	7.91e-06	FALSE, TRUE	Dectin-1 mediated noncanonical NF-kB signaling
KEGG:05146	1	2.38893e-06	FALSE, TRUE	Amoebiasis			REAC:R-HSA-9020702	1	8.19e-06	FALSE, TRUE	Interleukin-1 signaling
KEGG:04062	1	2.71667e-06	FALSE, TRUE	Chemokine signaling pathway			KEGG:04380	1	8.49e-06	FALSE, TRUE	Osteoclast differentiation
KEGG:04662	1	3.24671e-06	FALSE, TRUE	B cell receptor signaling pathway			REAC:R-HSA-450531	1	9.53e-06	FALSE, TRUE	Regulation of mRNA stability by proteins that bind AU-rich elements
REAC:R-HSA-163210	3.80289e-06	1	TRUE, FALSE	Formation of ATP by chemiosmotic coupling			KEGG:01210	1.1e-05	1	TRUE, FALSE	2-Oxocarboxylic acid metabolism
KEGG:04625	1	3.84623e-06	FALSE, TRUE	C-type lectin receptor signaling pathway			KEGG:03050	1	1.39e-05	FALSE, TRUE	Proteasome
REAC:R-HSA-9660826	1	3.94153e-06	FALSE, TRUE	Purinergic signaling in leishmaniasis infection			REAC:R-HSA-195253	1	1.51e-05	FALSE, TRUE	Degradation of beta-catenin by the destruction complex
REAC:R-HSA-9664424	1	3.94153e-06	FALSE, TRUE	Cell recruitment (pro-inflammatory response)			REAC:R-HSA-9755511	1	1.58e-05	FALSE, TRUE	KEAP1-NFE2L2 pathway
KEGG:01212	7.33362e-06	1	TRUE, FALSE	Fatty acid metabolism			REAC:R-HSA-422475	1	1.6e-05	FALSE, TRUE	Axon guidance
KEGG:04145	1	8.95224e-06	FALSE, TRUE	Phagosome			REAC:R-HSA-450408	1	1.82e-05	FALSE, TRUE	AUF1 (hnRNP D0) binds and destabilizes mRNA
KEGG:05323	1	1.10836e-05	FALSE, TRUE	Rheumatoid arthritis			KEGG:05131	1	1.94e-05	FALSE, TRUE	Shigellosis
KEGG:05132	1	1.21205e-05	FALSE, TRUE	Salmonella infection			KEGG:04141	1	2.12e-05	FALSE, TRUE	Protein processing in endoplasmic reticulum
KEGG:04657	1	2.11304e-05	FALSE, TRUE	IL-17 signaling pathway			REAC:R-HSA-1650814	1	2.37e-05	FALSE, TRUE	Collagen biosynthesis and modifying enzymes
KEGG:04621	1	2.14077e-05	FALSE, TRUE	NOD-like receptor signaling pathway			REAC:R-HSA-5362517	2.47e-05	1	TRUE, FALSE	Signaling by Retinoic Acid
REAC:R-HSA-8949613	3.40376e-05	1	TRUE, FALSE	Cristae formation			REAC:R-HSA-5676590	1	2.69e-05	FALSE, TRUE	NIK-->noncanonical NF-kB signaling
REAC:R-HSA-204174	3.94759e-05	1	TRUE, FALSE	Regulation of pyruvate dehydrogenase (PDH) complex			REAC:R-HSA-8854050	1	2.76e-05	FALSE, TRUE	FBXL7 down-regulates AURKA during mitotic entry and in early mitosis
KEGG:04610	1	4.94821e-05	FALSE, TRUE	Complement and coagulation cascades			KEGG:04064	1	2.83e-05	FALSE, TRUE	NF-kappa B signaling pathway
KEGG:04061	1	5.20262e-05	FALSE, TRUE	Viral protein interaction with cytokine and cytokine receptor			REAC:R-HSA-9675108	1	2.98e-05	FALSE, TRUE	Nervous system development
REAC:R-HSA-1268020	5.41661e-05	1	TRUE, FALSE	Mitochondrial protein import			REAC:R-HSA-1236974	1	3.24e-05	FALSE, TRUE	ER-Phagosome pathway
KEGG:05167	1	6.84004e-05	FALSE, TRUE	Kaposi sarcoma-associated herpesvirus infection			REAC:R-HSA-5668541	1	3.98e-05	FALSE, TRUE	TNFR2 non-canonical NF-kB pathway
REAC:R-HSA-71291	7.79386e-05	1	TRUE, FALSE	Metabolism of amino acids and derivatives			REAC:R-HSA-8978868	4e-05	1	TRUE, FALSE	Fatty acid metabolism
REAC:R-HSA-448706	1	8.88527e-05	FALSE, TRUE	Interleukin-1 processing			REAC:R-HSA-9762114	1	4.2e-05	FALSE, TRUE	GSK3B and BTRC:CUL1-mediated-degradation of NFE2L2
KEGG:04060	1	9.47169e-05	FALSE, TRUE	Cytokine-cytokine receptor interaction			REAC:R-HSA-5358346	1	5.31e-05	FALSE, TRUE	Hedgehog ligand biogenesis
KEGG:05417	1	0.00010777	FALSE, TRUE	Lipid and atherosclerosis			KEGG:05166	1	5.31e-05	FALSE, TRUE	Human T-cell leukemia virus 1 infection
KEGG:01230	0.00014607	1	TRUE, FALSE	Biosynthesis of amino acids			REAC:R-HSA-5607764	1	6.31e-05	FALSE, TRUE	CLEC7A (Dectin-1) signaling
KEGG:04723	0.000150452	1	TRUE, FALSE	Retrograde endocannabinoid signaling			REAC:R-HSA-9604323	1	6.34e-05	FALSE, TRUE	Negative regulation of NOTCH4 signaling
REAC:R-HSA-9658195	1	0.000159885	FALSE, TRUE	Leishmania infection			REAC:R-HSA-180585	1	6.34e-05	FALSE, TRUE	Vif-mediated degradation of APOBEC3G
REAC:R-HSA-9824443	1	0.000159885	FALSE, TRUE	Parasitic Infection Pathways			KEGG:04810	1	8.68e-05	FALSE, TRUE	Regulation of actin cytoskeleton
KEGG:04666	1	0.000213194	FALSE, TRUE	Fc gamma R-mediated phagocytosis			KEGG:04657	1	9.33e-05	FALSE, TRUE	IL-17 signaling pathway
KEGG:05130	1	0.000333296	FALSE, TRUE	Pathogenic Escherichia coli infection			REAC:R-HSA-211733	1	9.67e-05	FALSE, TRUE	Regulation of activated PAK-2p34 by proteasome mediated degradation
KEGG:04933	1	0.000361551	FALSE, TRUE	AGE-RAGE signaling pathway in diabetic complications			REAC:R-HSA-5658442	1	0.000106	FALSE, TRUE	Regulation of RAS by GAPs
REAC:R-HSA-70268	0.000385621	1	TRUE, FALSE	Pyruvate metabolism			REAC:R-HSA-5358351	1	0.000112	FALSE, TRUE	Signaling by Hedgehog
REAC:R-HSA-380108	1	0.000400511	FALSE, TRUE	Chemokine receptors bind chemokines			REAC:R-HSA-204174	0.000114	1	TRUE, FALSE	Regulation of pyruvate dehydrogenase (PDH) complex
KEGG:04670	1	0.000415836	FALSE, TRUE	Leukocyte transendothelial migration			REAC:R-HSA-174113	1	0.000139	FALSE, TRUE	SCF-beta-TrCP mediated degradation of Emi1
REAC:R-HSA-389661	0.000507911	1	TRUE, FALSE	Glyoxylate metabolism and glycine degradation			KEGG:03320	0.000166	1	TRUE, FALSE	PPAR signaling pathway
KEGG:05166	1	0.000524195	FALSE, TRUE	Human T-cell leukemia virus 1 infection			REAC:R-HSA-174084	1	0.000167	FALSE, TRUE	Autodegradation of Cdh1 by Cdh1:APC/C
REAC:R-HSA-109582	1	0.000631723	FALSE, TRUE	Hemostasis			KEGG:04145	1	0.000184	FALSE, TRUE	Phagosome
REAC:R-HSA-5362517	0.00072024	1	TRUE, FALSE	Signaling by Retinoic Acid			REAC:R-HSA-5610785	1	0.000186	FALSE, TRUE	GLI3 is processed to GLI3R by the proteasome
KEGG:05163	1	0.000768497	FALSE, TRUE	Human cytomegalovirus infection			REAC:R-HSA-5610780	1	0.000186	FALSE, TRUE	Degradation of GLI1 by the proteasome
REAC:R-HSA-5628897	0.000970274	1	TRUE, FALSE	TP53 Regulates Metabolic Genes			REAC:R-HSA-5610783	1	0.000186	FALSE, TRUE	Degradation of GLI2 by the proteasome
REAC:R-HSA-77350	0.00117757	1	TRUE, FALSE	Beta oxidation of hexanoyl-CoA to butanoyl-CoA			REAC:R-HSA-5621481	1	0.000186	FALSE, TRUE	C-type lectin receptors (CLRs)
KEGG:04650	1	0.00125701	FALSE, TRUE	Natural killer cell mediated cytotoxicity			KEGG:04933	1	0.000195	FALSE, TRUE	AGE-RAGE signaling pathway in diabetic complications
KEGG:00785	0.00126514	1	TRUE, FALSE	Lipoic acid metabolism			REAC:R-HSA-5362768	1	0.000202	FALSE, TRUE	Hh mutants are degraded by ERAD
REAC:R-HSA-375276	1	0.00136419	FALSE, TRUE	Peptide ligand-binding receptors			REAC:R-HSA-75815	1	0.000215	FALSE, TRUE	Ubiquitin-dependent degradation of Cyclin D
KEGG:00260	0.00146973	1	TRUE, FALSE	Glycine, serine and threonine metabolism			REAC:R-HSA-349425	1	0.000215	FALSE, TRUE	Autodegradation of the E3 ubiquitin ligase COP1
KEGG:05416	1	0.00174387	FALSE, TRUE	Viral myocarditis			REAC:R-HSA-2262752	1	0.000251	FALSE, TRUE	Cellular responses to stress
KEGG:00380	0.00179108	1	TRUE, FALSE	Tryptophan metabolism			REAC:R-HSA-5678895	1	0.000263	FALSE, TRUE	Defective CFTR causes cystic fibrosis
KEGG:04936	1	0.0018355	FALSE, TRUE	Alcoholic liver disease			KEGG:05163	1	0.000266	FALSE, TRUE	Human cytomegalovirus infection
REAC:R-HSA-168643	1	0.00197104	FALSE, TRUE	Nucleotide-binding domain, leucine rich repeat containing receptor (NLR) signaling pathways			REAC:R-HSA-8852276	1	0.000276	FALSE, TRUE	The role of GTSE1 in G2/M progression after G2 checkpoint
REAC:R-HSA-9707564	0.00229961	1	TRUE, FALSE	Cytoprotection by HMOX1			REAC:R-HSA-4641258	1	0.000291	FALSE, TRUE	Degradation of DVL
REAC:R-HSA-77286	0.00254458	1	TRUE, FALSE	mitochondrial fatty acid beta-oxidation of saturated fatty acids			REAC:R-HSA-8878166	1	0.000307	FALSE, TRUE	Transcriptional regulation by RUNX2
REAC:R-HSA-196780	0.00254458	1	TRUE, FALSE	Biotin transport and metabolism			REAC:R-HSA-5610787	1	0.000307	FALSE, TRUE	Hedgehog 'off' state
KEGG:05202	1	0.00268673	FALSE, TRUE	Transcriptional misregulation in cancer			REAC:R-HSA-169911	1	0.000314	FALSE, TRUE	Regulation of Apoptosis
KEGG:04659	1	0.00308101	FALSE, TRUE	Th17 cell differentiation			KEGG:04144	1	0.000317	FALSE, TRUE	Endocytosis
REAC:R-HSA-77288	0.00345896	1	TRUE, FALSE	mitochondrial fatty acid beta-oxidation of unsaturated fatty acids			REAC:R-HSA-168898	1	0.000321	FALSE, TRUE	Toll-like Receptor Cascades
KEGG:05131	1	0.00381853	FALSE, TRUE	Shigellosis			REAC:R-HSA-162582	1	0.000321	FALSE, TRUE	Signal Transduction
REAC:R-HSA-844456	1	0.00438309	FALSE, TRUE	The NLRP3 inflammasome			REAC:R-HSA-3000178	1	0.000327	FALSE, TRUE	ECM proteoglycans
KEGG:05418	1	0.00486612	FALSE, TRUE	Fluid shear stress and atherosclerosis			REAC:R-HSA-1236978	1	0.000332	FALSE, TRUE	Cross-presentation of soluble exogenous antigens (endosomes)
KEGG:04148	1	0.00625512	FALSE, TRUE	Efferocytosis			KEGG:00620	0.000398	1	TRUE, FALSE	Pyruvate metabolism
REAC:R-HSA-70895	0.00633662	1	TRUE, FALSE	Branched-chain amino acid catabolism			REAC:R-HSA-351202	1	0.000413	FALSE, TRUE	Metabolism of polyamines
KEGG:05144	1	0.00693907	FALSE, TRUE	Malaria			REAC:R-HSA-8953897	1	0.000442	FALSE, TRUE	Cellular responses to stimuli
KEGG:04931	0.00766687	1	TRUE, FALSE	Insulin resistance			REAC:R-HSA-5357905	1	0.00051	FALSE, TRUE	Regulation of TNFR1 signaling
REAC:R-HSA-3371599	0.0079026	1	TRUE, FALSE	Defective HLCS causes multiple carboxylase deficiency			REAC:R-HSA-9711123	1	0.000513	FALSE, TRUE	Cellular response to chemical stress
REAC:R-HSA-3296482	0.00852038	1	TRUE, FALSE	Defects in vitamin and cofactor metabolism			REAC:R-HSA-597592	1	0.000547	FALSE, TRUE	Post-translational protein modification
KEGG:05321	1	0.00866699	FALSE, TRUE	Inflammatory bowel disease			REAC:R-HSA-5387390	1	0.000582	FALSE, TRUE	Hh mutants abrogate ligand secretion
KEGG:00250	0.00892598	1	TRUE, FALSE	Alanine, aspartate and glutamate metabolism			REAC:R-HSA-6790901	1	0.000582	FALSE, TRUE	rRNA modification in the nucleus and cytosol
REAC:R-HSA-77305	0.00918026	1	TRUE, FALSE	Beta oxidation of palmitoyl-CoA to myristoyl-CoA			REAC:R-HSA-162906	1	0.000685	FALSE, TRUE	HIV Infection
REAC:R-HSA-70263	0.0100127	1	TRUE, FALSE	Gluconeogenesis			REAC:R-HSA-350562	1	0.00071	FALSE, TRUE	Regulation of ornithine decarboxylase (ODC)
KEGG:05133	1	0.0106053	FALSE, TRUE	Pertussis			REAC:R-HSA-983169	1	0.000721	FALSE, TRUE	Class I MHC mediated antigen processing & presentation
REAC:R-HSA-162582	1	0.0120943	FALSE, TRUE	Signal Transduction			REAC:R-HSA-5663205	1	0.000793	FALSE, TRUE	Infectious disease
REAC:R-HSA-9033241	0.012729	1	TRUE, FALSE	Peroxisomal protein import			REAC:R-HSA-5628897	0.000802	1	TRUE, FALSE	TP53 Regulates Metabolic Genes
KEGG:05169	1	0.0131829	FALSE, TRUE	Epstein-Barr virus infection			REAC:R-HSA-187577	1	0.000812	FALSE, TRUE	SCF(Skp2)-mediated degradation of p27/p21
KEGG:04210	1	0.0137674	FALSE, TRUE	Apoptosis			REAC:R-HSA-109581	1	0.000852	FALSE, TRUE	Apoptosis
KEGG:04640	1	0.0143845	FALSE, TRUE	Hematopoietic cell lineage			KEGG:05130	1	0.00099	FALSE, TRUE	Pathogenic Escherichia coli infection
REAC:R-HSA-1592230	0.0147799	1	TRUE, FALSE	Mitochondrial biogenesis			REAC:R-HSA-70895	0.00101	1	TRUE, FALSE	Branched-chain amino acid catabolism
REAC:R-HSA-77111	0.0154758	1	TRUE, FALSE	Synthesis of Ketone Bodies			REAC:R-HSA-69601	1	0.00102	FALSE, TRUE	Ubiquitin Mediated Degradation of Phosphorylated Cdc25A
REAC:R-HSA-3323169	0.0154758	1	TRUE, FALSE	Defects in biotin (Btn) metabolism			REAC:R-HSA-69610	1	0.00102	FALSE, TRUE	p53-Independent DNA Damage Response
KEGG:04146	0.0156352	1	TRUE, FALSE	Peroxisome			REAC:R-HSA-180534	1	0.00102	FALSE, TRUE	Vpu mediated degradation of CD4
REAC:R-HSA-168898	1	0.0173211	FALSE, TRUE	Toll-like Receptor Cascades			REAC:R-HSA-69613	1	0.00102	FALSE, TRUE	p53-Independent G1/S DNA damage checkpoint
KEGG:04910	0.0196722	1	TRUE, FALSE	Insulin signaling pathway			KEGG:05169	1	0.00114	FALSE, TRUE	Epstein-Barr virus infection
REAC:R-HSA-5620971	1	0.019737	FALSE, TRUE	Pyroptosis			REAC:R-HSA-9006934	1	0.00126	FALSE, TRUE	Signaling by Receptor Tyrosine Kinases
KEGG:00410	0.025536	1	TRUE, FALSE	beta-Alanine metabolism			REAC:R-HSA-69541	1	0.00128	FALSE, TRUE	Stabilization of p53
KEGG:04810	1	0.0280509	FALSE, TRUE	Regulation of actin cytoskeleton			REAC:R-HSA-9707564	0.00129	1	TRUE, FALSE	Cytoprotection by HMOX1
KEGG:04015	1	0.0285078	FALSE, TRUE	Rap1 signaling pathway			REAC:R-HSA-1234176	1	0.00131	FALSE, TRUE	Oxygen-dependent proline hydroxylation of Hypoxia-inducible Factor Alpha
REAC:R-HSA-622312	1	0.0290169	FALSE, TRUE	Inflammasomes			REAC:R-HSA-5632684	1	0.00141	FALSE, TRUE	Hedgehog 'on' state
KEGG:05161	1	0.0328175	FALSE, TRUE	Hepatitis B			REAC:R-HSA-556833	0.00142	1	TRUE, FALSE	Metabolism of lipids
REAC:R-HSA-166016	1	0.0344805	FALSE, TRUE	Toll Like Receptor 4 (TLR4) Cascade			KEGG:04723	0.00152	1	TRUE, FALSE	Retrograde endocannabinoid signaling
KEGG:05142	1	0.0351998	FALSE, TRUE	Chagas disease			REAC:R-HSA-6783783	1	0.00172	FALSE, TRUE	Interleukin-10 signaling
REAC:R-HSA-418594	1	0.0413121	FALSE, TRUE	G alpha (i) signalling events			REAC:R-HSA-71291	0.00191	1	TRUE, FALSE	Metabolism of amino acids and derivatives
REAC:R-HSA-74182	0.0445151	1	TRUE, FALSE	Ketone body metabolism			REAC:R-HSA-8941858	1	0.00203	FALSE, TRUE	Regulation of RUNX3 expression and activity
KEGG:05164	1	0.0463185	FALSE, TRUE	Influenza A			REAC:R-HSA-166016	1	0.00205	FALSE, TRUE	Toll Like Receptor 4 (TLR4) Cascade
REAC:R-HSA-5368286	0.0477783	1	TRUE, FALSE	Mitochondrial translation initiation			REAC:R-HSA-174154	1	0.00235	FALSE, TRUE	APC/C:Cdc20 mediated degradation of Securin
REAC:R-HSA-5389840	0.0477783	1	TRUE, FALSE	Mitochondrial translation elongation			REAC:R-HSA-4086400	1	0.00236	FALSE, TRUE	PCP/CE pathway
REAC:R-HSA-5419276	0.0477783	1	TRUE, FALSE	Mitochondrial translation termination			REAC:R-HSA-199991	1	0.00255	FALSE, TRUE	Membrane Trafficking
REAC:R-HSA-1474244	1	0.0481038	FALSE, TRUE	Extracellular matrix organization			REAC:R-HSA-69017	1	0.00257	FALSE, TRUE	CDK-mediated phosphorylation and removal of Cdc6
							REAC:R-HSA-5619084	1	0.00275	FALSE, TRUE	ABC transporter disorders
							REAC:R-HSA-4641257	1	0.00282	FALSE, TRUE	Degradation of AXIN
							REAC:R-HSA-75893	1	0.00282	FALSE, TRUE	TNF signaling
							KEGG:05200	1	0.0029	FALSE, TRUE	Pathways in cancer
							KEGG:00650	0.003	1	TRUE, FALSE	Butanoate metabolism
							KEGG:04621	1	0.00331	FALSE, TRUE	NOD-like receptor signaling pathway
							KEGG:00785	0.00333	1	TRUE, FALSE	Lipoic acid metabolism
							REAC:R-HSA-174178	1	0.00336	FALSE, TRUE	APC/C:Cdh1 mediated degradation of Cdc20 and other APC/C:Cdh1 targeted proteins in late mitosis/early G1
							REAC:R-HSA-69656	1	0.00367	FALSE, TRUE	Cyclin A:Cdk2-associated events at S phase entry
							REAC:R-HSA-1643685	1	0.00397	FALSE, TRUE	Disease
							REAC:R-HSA-5213460	1	0.00403	FALSE, TRUE	RIPK1-mediated regulated necrosis
							REAC:R-HSA-5675482	1	0.00403	FALSE, TRUE	Regulation of necroptotic cell death
							REAC:R-HSA-5653656	1	0.00443	FALSE, TRUE	Vesicle-mediated transport
							REAC:R-HSA-3371497	1	0.00527	FALSE, TRUE	HSP90 chaperone cycle for steroid hormone receptors (SHR) in the presence of ligand
							REAC:R-HSA-8939902	1	0.00535	FALSE, TRUE	Regulation of RUNX2 expression and activity
							REAC:R-HSA-8948216	1	0.00563	FALSE, TRUE	Collagen chain trimerization
							REAC:R-HSA-5689603	1	0.00572	FALSE, TRUE	UCH proteinases
							REAC:R-HSA-176408	1	0.00582	FALSE, TRUE	Regulation of APC/C activators between G1/S and early anaphase
							REAC:R-HSA-6811436	1	0.00616	FALSE, TRUE	COPI-independent Golgi-to-ER retrograde traffic
							KEGG:00630	0.00629	1	TRUE, FALSE	Glyoxylate and dicarboxylate metabolism
							REAC:R-HSA-77288	0.00639	1	TRUE, FALSE	mitochondrial fatty acid beta-oxidation of unsaturated fatty acids
							KEGG:04120	1	0.00645	FALSE, TRUE	Ubiquitin mediated proteolysis
							KEGG:05146	1	0.0065	FALSE, TRUE	Amoebiasis
							REAC:R-HSA-937061	1	0.00681	FALSE, TRUE	TRIF(TICAM1)-mediated TLR4 signaling
							REAC:R-HSA-166166	1	0.00681	FALSE, TRUE	MyD88-independent TLR4 cascade
							REAC:R-HSA-6807878	1	0.00706	FALSE, TRUE	COPI-mediated anterograde transport
							REAC:R-HSA-5218859	1	0.00711	FALSE, TRUE	Regulated Necrosis
							KEGG:04210	1	0.00721	FALSE, TRUE	Apoptosis
							REAC:R-HSA-5357786	1	0.00853	FALSE, TRUE	TNFR1-induced proapoptotic signaling
							KEGG:03013	1	0.00862	FALSE, TRUE	Nucleocytoplasmic transport
							REAC:R-HSA-382556	1	0.00867	FALSE, TRUE	ABC-family proteins mediated transport
							REAC:R-HSA-174184	1	0.00896	FALSE, TRUE	Cdc20:Phospho-APC/C mediated degradation of Cyclin A
							REAC:R-HSA-1834949	1	0.0104	FALSE, TRUE	Cytosolic sensors of pathogen-associated DNA
							REAC:R-HSA-8948751	1	0.0111	FALSE, TRUE	Regulation of PTEN stability and activity
							KEGG:04625	1	0.0113	FALSE, TRUE	C-type lectin receptor signaling pathway
							REAC:R-HSA-8878159	1	0.0114	FALSE, TRUE	Transcriptional regulation by RUNX3
							REAC:R-HSA-179419	1	0.0115	FALSE, TRUE	APC:Cdc20 mediated degradation of cell cycle proteins prior to satisfation of the cell cycle checkpoint
							REAC:R-HSA-70268	0.0139	1	TRUE, FALSE	Pyruvate metabolism
							REAC:R-HSA-3000170	1	0.014	FALSE, TRUE	Syndecan interactions
							REAC:R-HSA-1234174	1	0.0146	FALSE, TRUE	Cellular response to hypoxia
							KEGG:01212	0.0147	1	TRUE, FALSE	Fatty acid metabolism
							REAC:R-HSA-9609507	0.0148	1	TRUE, FALSE	Protein localization
							REAC:R-HSA-8866652	1	0.0149	FALSE, TRUE	Synthesis of active ubiquitin: roles of E1 and E2 enzymes
							REAC:R-HSA-5663202	1	0.0151	FALSE, TRUE	Diseases of signal transduction by growth factor receptors and second messengers
							REAC:R-HSA-3000480	1	0.0162	FALSE, TRUE	Scavenging by Class A Receptors
							REAC:R-HSA-389661	0.0175	1	TRUE, FALSE	Glyoxylate metabolism and glycine degradation
							REAC:R-HSA-69580	1	0.0176	FALSE, TRUE	p53-Dependent G1/S DNA damage checkpoint
							REAC:R-HSA-69563	1	0.0176	FALSE, TRUE	p53-Dependent G1 DNA Damage Response
							REAC:R-HSA-381119	1	0.0178	FALSE, TRUE	Unfolded Protein Response (UPR)
							REAC:R-HSA-68949	1	0.0182	FALSE, TRUE	Orc1 removal from chromatin
							REAC:R-HSA-176409	1	0.0185	FALSE, TRUE	APC/C:Cdc20 mediated degradation of mitotic proteins
							REAC:R-HSA-9013694	1	0.0185	FALSE, TRUE	Signaling by NOTCH4
							KEGG:05135	1	0.0202	FALSE, TRUE	Yersinia infection
							REAC:R-HSA-983705	1	0.0218	FALSE, TRUE	Signaling by the B Cell Receptor (BCR)
							REAC:R-HSA-69052	1	0.022	FALSE, TRUE	Switching of origins to a post-replicative state
							REAC:R-HSA-69202	1	0.0231	FALSE, TRUE	Cyclin E associated events during G1/S transition
							REAC:R-HSA-176814	1	0.0233	FALSE, TRUE	Activation of APC/C and APC/C:Cdc20 mediated degradation of mitotic proteins
							REAC:R-HSA-168164	1	0.0244	FALSE, TRUE	Toll Like Receptor 3 (TLR3) Cascade
							KEGG:04662	1	0.0246	FALSE, TRUE	B cell receptor signaling pathway
							REAC:R-HSA-174143	1	0.028	FALSE, TRUE	APC/C-mediated degradation of cell cycle proteins
							REAC:R-HSA-453276	1	0.028	FALSE, TRUE	Regulation of mitotic cell cycle
							REAC:R-HSA-69615	1	0.029	FALSE, TRUE	G1/S DNA Damage Checkpoints
							REAC:R-HSA-8852135	1	0.0292	FALSE, TRUE	Protein ubiquitination
							KEGG:05134	1	0.0308	FALSE, TRUE	Legionellosis
							REAC:R-HSA-69275	1	0.0328	FALSE, TRUE	G2/M Transition
							REAC:R-HSA-5687128	1	0.0343	FALSE, TRUE	MAPK6/MAPK4 signaling
							KEGG:04659	1	0.0346	FALSE, TRUE	Th17 cell differentiation
							REAC:R-HSA-4608870	1	0.036	FALSE, TRUE	Asymmetric localization of PCP proteins
							KEGG:04931	0.0382	1	TRUE, FALSE	Insulin resistance
							REAC:R-HSA-2682334	1	0.042	FALSE, TRUE	EPH-Ephrin signaling
							REAC:R-HSA-453274	1	0.0423	FALSE, TRUE	Mitotic G2-G2/M phases
							KEGG:05142	1	0.0454	FALSE, TRUE	Chagas disease
							KEGG:05170	1	0.0482	FALSE, TRUE	Human immunodeficiency virus 1 infection
							REAC:R-HSA-5357956	1	0.0495	FALSE, TRUE	TNFR1-induced NF-kappa-B signaling pathway

## Sheet: Table S7
Supplementary Table S7. Top DEGs correlation analysis with clinical parameters
PRAT vs RSAT									PRAT vs OAT
Gene_ID	Clinical_Parameter	Correlation	P_Value	Adjusted_P_Value	Regulation in PRAT	gene_name			Gene_ID	Clinical_Parameter	Correlation	P_Value	Adjusted_P_Value	Regulation in PRAT	gene_name
ENSG00000130592	homa	0.558839627805145	0.0023482271027851	0.265414301625875	Downregulated	LSP1			ENSG00000026508	bmi	0.0317460317460317	0.872802728182384	0.976706472999392	Downregulated	CD44
ENSG00000169006	weight	0.546126491856121	0.00264332247428235	0.265414301625875	Upregulated	NTSR2			ENSG00000026508	fat_mass_percent	0.321782937652241	0.10167571813798	0.466168612806369	Downregulated	CD44
ENSG00000103187	weight	-0.531344120647986	0.00361928593126193	0.265414301625875	Downregulated	COTL1			ENSG00000026508	diastolic_blood_pressure_mm_hg	0.111444549205756	0.572354988774611	0.886747165707144	Downregulated	CD44
ENSG00000130592	s_insulin	0.513965027784902	0.00514614431022645	0.276069447031718	Downregulated	LSP1			ENSG00000026508	s_insulin	0.486582767380805	0.00864800834981254	0.33945206631196	Downregulated	CD44
ENSG00000100906	homa	0.509031198686371	0.00627430561435724	0.276069447031718	Downregulated	NFKBIA			ENSG00000026508	whr	-0.331691297208539	0.0850972079247658	0.456619164474353	Downregulated	CD44
ENSG00000140379	s_insulin	0.475082218011085	0.0106256659684157	0.325588334392103	Downregulated	BCL2A1			ENSG00000026508	gfr_relativ	-0.173388731562249	0.377578389942143	0.743369341610216	Downregulated	CD44
ENSG00000140379	homa	0.474548440065681	0.0115021430630231	0.325588334392103	Downregulated	BCL2A1			ENSG00000026508	homa	0.484948002189381	0.00963681793455813	0.33945206631196	Downregulated	CD44
ENSG00000100906	s_insulin	0.456462280936299	0.0146225714024285	0.325588334392103	Downregulated	NFKBIA			ENSG00000026508	systolic_blood_pressure_mm_hg	-0.0252678552126738	0.898442493670897	0.976706472999392	Downregulated	CD44
ENSG00000103187	s_insulin	0.455914635728217	0.0147567687696265	0.325588334392103	Downregulated	COTL1			ENSG00000026508	iohexol	-0.323428803722992	0.0931784357660974	0.462926626127345	Downregulated	CD44
ENSG00000023445	homa	0.459222769567597	0.0147994697450956	0.325588334392103	Downregulated	BIRC3			ENSG00000026508	p_glukos	0.258711351049369	0.183741918357384	0.575329766268007	Downregulated	CD44
ENSG00000103187	homa	0.444991789819376	0.0185365358583658	0.370730717167315	Downregulated	COTL1			ENSG00000026508	weight	-0.280591305339611	0.148093746803837	0.534081496720629	Downregulated	CD44
ENSG00000023445	s_insulin	0.43154442396857	0.0218489825571959	0.389691539757702	Downregulated	BIRC3			ENSG00000101096	systolic_blood_pressure_mm_hg	0.124935506329332	0.526442917297701	0.862087927235205	Downregulated	NFATC2
ENSG00000163958	bmi	-0.422550629447181	0.02600398052544	0.389691539757702	Upregulated	ZDHHC19			ENSG00000101096	p_glukos	0.347051812383299	0.0703874365816335	0.434025487007984	Downregulated	NFATC2
ENSG00000103187	whr	-0.418171866447729	0.0277165383198709	0.389691539757702	Downregulated	COTL1			ENSG00000101096	homa	0.375478927203065	0.0497670942950142	0.405509657218634	Downregulated	NFATC2
ENSG00000125347	p_glukos	0.412895634495546	0.0289832033998054	0.389691539757702	Downregulated	IRF1			ENSG00000101096	weight	-0.335888323562637	0.0805510113068671	0.454273384982589	Downregulated	NFATC2
ENSG00000125347	fat_mass_percent	0.412456118375881	0.0325172782033526	0.389691539757702	Downregulated	IRF1			ENSG00000101096	iohexol	-0.158291150340296	0.421107583553413	0.768709518691632	Downregulated	NFATC2
ENSG00000125347	homa	0.403393541324576	0.0341928275917455	0.389691539757702	Downregulated	IRF1			ENSG00000101096	bmi	0.066776135741653	0.73497873422585	0.956777050471521	Downregulated	NFATC2
ENSG00000137274	whr	0.400109469074986	0.0357874409323703	0.389691539757702	Upregulated	BPHL			ENSG00000101096	fat_mass_percent	0.399023054564971	0.0392263841216589	0.383123386529595	Downregulated	NFATC2
ENSG00000137274	homa	-0.398467432950192	0.0366071088776274	0.389691539757702	Upregulated	BPHL			ENSG00000101096	diastolic_blood_pressure_mm_hg	0.192444346874101	0.326541735244233	0.725177310961782	Downregulated	NFATC2
ENSG00000140505	fat_mass_percent	-0.397496570041004	0.0400538085917304	0.389691539757702	Upregulated	CYP1A2			ENSG00000101096	s_insulin	0.320098624123895	0.0967937490993539	0.462926626127345	Downregulated	NFATC2
ENSG00000137274	p_glukos	-0.388752899721055	0.0409027504447361	0.389691539757702	Upregulated	BPHL			ENSG00000101096	whr	-0.39792008757526	0.0368836930618059	0.383123386529595	Downregulated	NFATC2
ENSG00000237289	homa	-0.38423645320197	0.0443678437331876	0.389691539757702	Upregulated	CKMT1B			ENSG00000101096	gfr_relativ	0.0181070510808678	0.927133104982113	0.976706472999392	Downregulated	NFATC2
ENSG00000198732	weight	-0.382151670491802	0.0447638050384619	0.389691539757702	Upregulated	SMOC1			ENSG00000111799	homa	0.26655719759168	0.169852833970261	0.549523874609667	Downregulated	COL12A1
ENSG00000140379	weight	-0.381604175261871	0.0450965870331985	0.389691539757702	Downregulated	BCL2A1			ENSG00000111799	gfr_relativ	-0.0422497858553582	0.830962670494433	0.976706472999392	Downregulated	COL12A1
ENSG00000130592	p_glukos	0.381345469733428	0.0452545160530279	0.389691539757702	Downregulated	LSP1			ENSG00000111799	weight	-0.261155224677062	0.179488351149232	0.57228169931639	Downregulated	COL12A1
ENSG00000169006	fat_mass_percent	-0.385589990754062	0.0469945237697559	0.389691539757702	Upregulated	NTSR2			ENSG00000111799	s_insulin	0.255476489570226	0.189479513705373	0.578965180766418	Downregulated	COL12A1
ENSG00000130592	weight	-0.376676718192493	0.0481806996791242	0.389691539757702	Downregulated	LSP1			ENSG00000111799	whr	-0.43240284619595	0.0224674297500506	0.38139171437312	Downregulated	COL12A1
ENSG00000103187	fat_mass_percent	0.381010537182161	0.0499038757420061	0.389691539757702	Downregulated	COTL1			ENSG00000111799	p_glukos	0.150892092340565	0.443410232070158	0.785357932725623	Downregulated	COL12A1
ENSG00000125347	s_insulin	0.36938669285127	0.0530465994825172	0.389691539757702	Downregulated	IRF1			ENSG00000111799	fat_mass_percent	-0.0317508780985134	0.875075450047868	0.976706472999392	Downregulated	COL12A1
ENSG00000169006	whr	0.367816091954023	0.0549110806022214	0.389691539757702	Upregulated	NTSR2			ENSG00000111799	diastolic_blood_pressure_mm_hg	-0.02262408141771	0.909022451821068	0.976706472999392	Downregulated	COL12A1
ENSG00000223572	homa	-0.367816091954023	0.0549110806022216	0.389691539757702	Upregulated	CKMT1A			ENSG00000111799	systolic_blood_pressure_mm_hg	-0.0362172591381658	0.854824716717026	0.976706472999392	Downregulated	COL12A1
ENSG00000109339	fat_mass_percent	-0.370630442419185	0.0570228502500909	0.392032095469375	Upregulated	MAPK10			ENSG00000111799	bmi	-0.0645867542419267	0.743404229047794	0.960309836200639	Downregulated	COL12A1
ENSG00000143171	homa	-0.357416529830323	0.0625585223152269	0.406500417275866	Upregulated	RXRG			ENSG00000111799	iohexol	-0.0251951311960332	0.898733304680276	0.976706472999392	Downregulated	COL12A1
ENSG00000223572	whr	0.35303776683087	0.0660196195224903	0.406500417275866	Upregulated	CKMT1A			ENSG00000113657	p_glukos	0.187106194502301	0.340392881735795	0.7341807253125	Downregulated	DPYSL3
ENSG00000163958	systolic_blood_pressure_mm_hg	-0.351784695349781	0.0663899971209456	0.406500417275866	Upregulated	ZDHHC19			ENSG00000113657	homa	0.429666119321292	0.0234073257196739	0.38139171437312	Downregulated	DPYSL3
ENSG00000125347	bmi	0.347016967706623	0.0710223524194883	0.406500417275866	Downregulated	IRF1			ENSG00000113657	weight	-0.502600621076611	0.00641578335515699	0.33945206631196	Downregulated	DPYSL3
ENSG00000100906	p_glukos	0.346228764606896	0.0711011519067697	0.406500417275866	Downregulated	NFKBIA			ENSG00000113657	whr	-0.253420908593322	0.192501083169957	0.580140250649186	Downregulated	DPYSL3
ENSG00000023445	fat_mass_percent	0.351702034321994	0.0720193408410798	0.406500417275866	Downregulated	BIRC3			ENSG00000113657	gfr_relativ	-0.359123179770545	0.0605423479968083	0.418567187297706	Downregulated	DPYSL3
ENSG00000130592	gfr_relativ	-0.345131367571692	0.0720614376079944	0.406500417275866	Downregulated	LSP1			ENSG00000113657	diastolic_blood_pressure_mm_hg	-0.0304447515374122	0.877776119384066	0.976706472999392	Downregulated	DPYSL3
ENSG00000137274	s_insulin	-0.340635319426968	0.0761004126843299	0.413761871261772	Upregulated	BPHL			ENSG00000113657	s_insulin	0.424425036263505	0.024380463799839	0.38139171437312	Downregulated	DPYSL3
ENSG00000100906	systolic_blood_pressure_mm_hg	0.329885887498797	0.0864601266208109	0.452886377537581	Downregulated	NFKBIA			ENSG00000113657	iohexol	-0.290291728997774	0.133995467667424	0.526410765836309	Downregulated	DPYSL3
ENSG00000143171	s_insulin	-0.327491834433001	0.0889066875953219	0.454871424906298	Upregulated	RXRG			ENSG00000113657	bmi	-0.0892172961138478	0.650526516562476	0.929323595089251	Downregulated	DPYSL3
ENSG00000140563	homa	0.318007662835249	0.0994006476063949	0.497003238031974	Downregulated	MCTP2			ENSG00000113657	fat_mass_percent	0.346206690035713	0.0768956415371459	0.446427282150859	Downregulated	DPYSL3
ENSG00000223572	s_insulin	-0.315717462459239	0.10170951552139	0.497246520326794	Upregulated	CKMT1A			ENSG00000113657	systolic_blood_pressure_mm_hg	0.127181537903792	0.518975231473399	0.862087927235205	Downregulated	DPYSL3
ENSG00000100906	diastolic_blood_pressure_mm_hg	0.311150946905295	0.107029821930183	0.498533332458607	Downregulated	NFKBIA			ENSG00000114771	fat_mass_percent	-0.164555031683641	0.412098377383029	0.768319008680223	Downregulated	AADAC
ENSG00000140505	bmi	-0.310344827586207	0.108172684593637	0.498533332458607	Upregulated	CYP1A2			ENSG00000114771	s_insulin	0.105421702555774	0.593412300975479	0.899286007624361	Downregulated	AADAC
ENSG00000140505	s_insulin	-0.309693365170338	0.10877090890006	0.498533332458607	Upregulated	CYP1A2			ENSG00000114771	gfr_relativ	-0.277367100647838	0.153007506861588	0.534081496720629	Downregulated	AADAC
ENSG00000023445	diastolic_blood_pressure_mm_hg	0.305285444315518	0.114164436929594	0.512575022949197	Downregulated	BIRC3			ENSG00000114771	diastolic_blood_pressure_mm_hg	-0.321206094202055	0.0955799361788872	0.462926626127345	Downregulated	AADAC
ENSG00000140563	s_insulin	0.298466638404658	0.122894413948262	0.530132766051327	Downregulated	MCTP2			ENSG00000114771	systolic_blood_pressure_mm_hg	-0.182770819371674	0.351898525781073	0.737311196874629	Downregulated	AADAC
ENSG00000140379	fat_mass_percent	0.30102274812629	0.127062881110117	0.537573727773573	Downregulated	BCL2A1			ENSG00000114771	whr	-0.321291735084838	0.0958115526957567	0.462926626127345	Downregulated	AADAC
ENSG00000237125	diastolic_blood_pressure_mm_hg	-0.290202723370378	0.134120214553978	0.550203790393119	Downregulated	HAND2-AS1			ENSG00000114771	p_glukos	-0.0573389950894147	0.771957959425208	0.970461434705975	Downregulated	AADAC
ENSG00000143171	whr	0.286261631089217	0.139560596838805	0.550203790393119	Upregulated	RXRG			ENSG00000114771	homa	0.0788177339901478	0.68920607593797	0.945870860993764	Downregulated	AADAC
ENSG00000140505	diastolic_blood_pressure_mm_hg	0.28405791113347	0.142938210756904	0.550203790393119	Upregulated	CYP1A2			ENSG00000114771	weight	-0.120722698199774	0.540587588129335	0.871983032923836	Downregulated	AADAC
ENSG00000023445	systolic_blood_pressure_mm_hg	0.281315454701102	0.147005907606763	0.550203790393119	Downregulated	BIRC3			ENSG00000114771	iohexol	-0.165411513504392	0.400243265104757	0.759082054509022	Downregulated	AADAC
ENSG00000143171	diastolic_blood_pressure_mm_hg	0.280147576073618	0.148763182366692	0.550203790393119	Upregulated	RXRG			ENSG00000114771	bmi	0.0164203612479475	0.934545716325981	0.976706472999392	Downregulated	AADAC
ENSG00000140563	fat_mass_percent	0.2820943400291	0.153987215405856	0.550203790393119	Downregulated	MCTP2			ENSG00000118898	gfr_relativ	-0.246091285144521	0.20682504789978	0.593728507162795	Downregulated	PPL
ENSG00000223572	p_glukos	-0.275995354353833	0.155133064512249	0.550203790393119	Upregulated	CKMT1A			ENSG00000118898	homa	0.165298303229338	0.398905930552543	0.759082054509022	Downregulated	PPL
ENSG00000223572	bmi	-0.275314723590586	0.155856038092911	0.550203790393119	Upregulated	CKMT1A			ENSG00000118898	systolic_blood_pressure_mm_hg	-0.207477166690733	0.289420386865401	0.686337686054177	Downregulated	PPL
ENSG00000164107	s_insulin	0.275191717061176	0.156388076008091	0.550203790393119	Downregulated	HAND2			ENSG00000118898	iohexol	-0.199644028716394	0.308415183917894	0.706784796478508	Downregulated	PPL
ENSG00000140379	whr	-0.274220032840722	0.15755835815803	0.550203790393119	Downregulated	BCL2A1			ENSG00000118898	p_glukos	0.071056458029466	0.719364935786195	0.953375216102186	Downregulated	PPL
ENSG00000237289	whr	0.270935960591133	0.162746014155905	0.550832663296911	Upregulated	CKMT1B			ENSG00000118898	fat_mass_percent	0.0482369109573569	0.811163806750014	0.976706472999392	Downregulated	PPL
ENSG00000130592	bmi	-0.270935960591133	0.162746014155906	0.550832663296911	Downregulated	LSP1			ENSG00000118898	weight	-0.183958397256799	0.348724027501631	0.737311196874629	Downregulated	PPL
ENSG00000023445	p_glukos	0.268862273625007	0.166526509445698	0.555088364818993	Downregulated	BIRC3			ENSG00000118898	s_insulin	0.176067934398344	0.370136743937798	0.743369341610216	Downregulated	PPL
ENSG00000023445	bmi	0.26655719759168	0.169852833970261	0.557725723484438	Downregulated	BIRC3			ENSG00000118898	bmi	-0.229885057471264	0.238220228148143	0.631427110754113	Downregulated	PPL
ENSG00000145416	whr	-0.263273125342091	0.17532690841591	0.565688275322871	Downregulated	MARCH1			ENSG00000118898	diastolic_blood_pressure_mm_hg	-0.206968448524976	0.29063096283553	0.686337686054177	Downregulated	PPL
ENSG00000130592	iohexol	-0.262357996584781	0.177420413623991	0.565688275322871	Downregulated	LSP1			ENSG00000118898	whr	-0.0147783251231527	0.941189873981232	0.976706472999392	Downregulated	PPL
ENSG00000140563	bmi	0.258894362342638	0.182819722849017	0.571852965008447	Downregulated	MCTP2			ENSG00000125347	gfr_relativ	-0.244170840332914	0.210503743448627	0.593728507162795	Downregulated	IRF1
ENSG00000137274	iohexol	-0.25825009475934	0.184552547798181	0.571852965008447	Upregulated	BPHL			ENSG00000125347	weight	-0.166438549899008	0.397282894523768	0.759082054509022	Downregulated	IRF1
ENSG00000198732	bmi	-0.25615763546798	0.187616353339229	0.573272190758754	Upregulated	SMOC1			ENSG00000125347	s_insulin	0.36938669285127	0.0530465994825172	0.416566818361681	Downregulated	IRF1
ENSG00000140379	p_glukos	0.253498715132149	0.193048003753121	0.578885294483725	Downregulated	BCL2A1			ENSG00000125347	bmi	0.347016967706623	0.0710223524194883	0.434025487007984	Downregulated	IRF1
ENSG00000140563	whr	-0.250136836343733	0.198479828678893	0.578885294483725	Downregulated	MCTP2			ENSG00000125347	fat_mass_percent	0.412456118375881	0.0325172782033526	0.383123386529595	Downregulated	IRF1
ENSG00000169006	bmi	0.248494800218938	0.201517360419566	0.578885294483725	Upregulated	NTSR2			ENSG00000125347	diastolic_blood_pressure_mm_hg	0.0899377063765754	0.649014042136948	0.929323595089251	Downregulated	IRF1
ENSG00000125347	iohexol	-0.2472956898915	0.204540493243533	0.578885294483725	Downregulated	IRF1			ENSG00000125347	systolic_blood_pressure_mm_hg	0.205231135116273	0.294789301853928	0.686337686054177	Downregulated	IRF1
ENSG00000237125	s_insulin	0.246714166240915	0.205641380763577	0.578885294483725	Downregulated	HAND2-AS1			ENSG00000125347	whr	-0.189381499726327	0.332922310941545	0.725177310961782	Downregulated	IRF1
ENSG00000164107	systolic_blood_pressure_mm_hg	-0.244817441616129	0.209260211894378	0.578885294483725	Downregulated	HAND2			ENSG00000125347	p_glukos	0.412895634495546	0.0289832033998054	0.383123386529595	Downregulated	IRF1
ENSG00000125347	gfr_relativ	-0.244170840332914	0.210503743448627	0.578885294483725	Downregulated	IRF1			ENSG00000125347	homa	0.403393541324576	0.0341928275917455	0.383123386529595	Downregulated	IRF1
ENSG00000137274	bmi	-0.241379310344828	0.215054019661372	0.584097337351874	Upregulated	BPHL			ENSG00000125347	iohexol	-0.2472956898915	0.204540493243533	0.593728507162795	Downregulated	IRF1
ENSG00000145416	p_glukos	0.237312108862888	0.224004404758422	0.589571287276291	Downregulated	MARCH1			ENSG00000163132	homa	0.174603174603175	0.372568822246498	0.743369341610216	Downregulated	MSX1
ENSG00000140505	homa	-0.236453201970443	0.224784587099182	0.589571287276291	Upregulated	CYP1A2			ENSG00000163132	iohexol	-0.0996850842973488	0.613773143230623	0.900200610071581	Downregulated	MSX1
ENSG00000109339	p_glukos	-0.236763410345286	0.225109036960039	0.589571287276291	Upregulated	MAPK10			ENSG00000163132	p_glukos	0.194239275231127	0.321962935893744	0.725177310961782	Downregulated	MSX1
ENSG00000143171	p_glukos	-0.234294267016077	0.230125145185771	0.594914970448933	Upregulated	RXRG			ENSG00000163132	fat_mass_percent	0.522363004101504	0.00518849941467927	0.33945206631196	Downregulated	MSX1
ENSG00000237125	homa	0.232621784345922	0.232557670266401	0.594914970448933	Downregulated	HAND2-AS1			ENSG00000163132	weight	-0.397207789314903	0.0363503181711159	0.383123386529595	Downregulated	MSX1
ENSG00000223572	diastolic_blood_pressure_mm_hg	0.230709768531215	0.237539277786922	0.595550570370356	Upregulated	CKMT1A			ENSG00000163132	s_insulin	0.148685673994247	0.450181613195139	0.785357932725623	Downregulated	MSX1
ENSG00000164107	homa	0.229885057471264	0.238220228148142	0.595550570370356	Downregulated	HAND2			ENSG00000163132	whr	-0.486590038314176	0.00936709771600136	0.33945206631196	Downregulated	MSX1
ENSG00000103187	gfr_relativ	-0.22441769369924	0.250933881157764	0.613393931718979	Downregulated	COTL1			ENSG00000163132	gfr_relativ	-0.020576194410077	0.917228308931969	0.976706472999392	Downregulated	MSX1
ENSG00000109339	gfr_relativ	0.222497248887633	0.255118957894987	0.616771106998869	Upregulated	MAPK10			ENSG00000163132	diastolic_blood_pressure_mm_hg	0.00530688329551221	0.978618288299185	0.994525520737212	Downregulated	MSX1
ENSG00000163958	iohexol	-0.213884755044586	0.274446506427002	0.65628512406457	Upregulated	ZDHHC19			ENSG00000163132	systolic_blood_pressure_mm_hg	0.0174067447020642	0.929944334025298	0.976706472999392	Downregulated	MSX1
ENSG00000163958	p_glukos	-0.20823108742998	0.287632198105358	0.675558816748585	Upregulated	ZDHHC19			ENSG00000163132	bmi	0.0629447181171319	0.749742774551901	0.960309836200639	Downregulated	MSX1
ENSG00000109339	weight	0.207226944528864	0.29001543046614	0.675558816748585	Upregulated	MAPK10			ENSG00000164107	weight	0.00574869991427496	0.976838638421358	0.994525520737212	Downregulated	HAND2
ENSG00000143171	fat_mass_percent	0.209433676688271	0.294436596702704	0.675558816748585	Upregulated	RXRG			ENSG00000164107	whr	-0.0848385331143952	0.666710169473783	0.94023229028354	Downregulated	HAND2
ENSG00000125347	systolic_blood_pressure_mm_hg	0.205231135116273	0.294789301853928	0.675558816748585	Downregulated	IRF1			ENSG00000164107	gfr_relativ	-0.146502504199749	0.456935524494908	0.785357932725623	Downregulated	HAND2
ENSG00000140379	diastolic_blood_pressure_mm_hg	0.202499494170861	0.301403065636837	0.681214990592549	Downregulated	BCL2A1			ENSG00000164107	homa	0.229885057471264	0.238220228148142	0.631427110754113	Downregulated	HAND2
ENSG00000198732	diastolic_blood_pressure_mm_hg	0.201661565229464	0.303450313991226	0.681214990592549	Upregulated	SMOC1			ENSG00000164107	diastolic_blood_pressure_mm_hg	-0.133789320976334	0.497308286040115	0.835174220830727	Downregulated	HAND2
ENSG00000169006	diastolic_blood_pressure_mm_hg	0.193840895109762	0.322975768543885	0.717723930097521	Upregulated	NTSR2			ENSG00000164107	s_insulin	0.275191717061176	0.156388076008091	0.534081496720629	Downregulated	HAND2
ENSG00000164107	iohexol	-0.190332784578729	0.331978932580842	0.721130741150106	Downregulated	HAND2			ENSG00000164107	bmi	-0.000547345374931582	0.998889411438822	0.998889411438822	Downregulated	HAND2
ENSG00000125347	whr	-0.189381499726327	0.332922310941545	0.721130741150106	Downregulated	IRF1			ENSG00000164107	fat_mass_percent	0.154480233825459	0.441682154666517	0.785357932725623	Downregulated	HAND2
ENSG00000109339	homa	-0.188834154351396	0.334342434533231	0.721130741150106	Upregulated	MAPK10			ENSG00000164107	systolic_blood_pressure_mm_hg	-0.244817441616129	0.209260211894378	0.593728507162795	Downregulated	HAND2
ENSG00000164107	p_glukos	-0.183265304879086	0.350574637424911	0.74599358616381	Downregulated	HAND2			ENSG00000164107	iohexol	-0.190332784578729	0.331978932580842	0.725177310961782	Downregulated	HAND2
ENSG00000137274	systolic_blood_pressure_mm_hg	-0.182490065424867	0.352651513459256	0.74599358616381	Upregulated	BPHL			ENSG00000164107	p_glukos	-0.183265304879086	0.350574637424911	0.737311196874629	Downregulated	HAND2
ENSG00000163958	homa	-0.178981937602627	0.36054056504346	0.754160057163018	Upregulated	ZDHHC19			ENSG00000164694	whr	-0.00273672687465791	0.990004950188406	0.994525520737212	Downregulated	FNDC1
ENSG00000109339	s_insulin	-0.178532337834713	0.363368027542181	0.754160057163018	Upregulated	MAPK10			ENSG00000164694	gfr_relativ	-0.292456309881895	0.130987609336339	0.526410765836309	Downregulated	FNDC1
ENSG00000023445	whr	-0.171866447728517	0.380205767281231	0.781731484129633	Downregulated	BIRC3			ENSG00000164694	homa	0.379857690202518	0.047005335949563	0.405509657218634	Downregulated	FNDC1
ENSG00000137274	weight	0.17054476412349	0.385571799906997	0.785424036847586	Upregulated	BPHL			ENSG00000164694	weight	-0.0229947996570998	0.90753794008158	0.976706472999392	Downregulated	FNDC1
ENSG00000125347	weight	-0.166438549899008	0.397282894523768	0.801855383442468	Downregulated	IRF1			ENSG00000164694	s_insulin	0.29052578288747	0.133667829615967	0.526410765836309	Downregulated	FNDC1
ENSG00000143171	iohexol	-0.161029751557256	0.413012766701216	0.816335161717409	Upregulated	RXRG			ENSG00000164694	iohexol	-0.441736376295669	0.0186029894850908	0.372059789701816	Downregulated	FNDC1
ENSG00000169006	gfr_relativ	0.159122570104596	0.418640844694351	0.816335161717409	Upregulated	NTSR2			ENSG00000164694	p_glukos	0.449384085916082	0.016437226049038	0.372059789701816	Downregulated	FNDC1
ENSG00000223572	systolic_blood_pressure_mm_hg	-0.158906733893038	0.419280438756436	0.816335161717409	Upregulated	CKMT1A			ENSG00000164694	fat_mass_percent	-0.0393833007183483	0.845366652830833	0.976706472999392	Downregulated	FNDC1
ENSG00000100906	whr	-0.158182813355227	0.419749845866129	0.816335161717409	Downregulated	NFKBIA			ENSG00000164694	systolic_blood_pressure_mm_hg	0.0713115024891017	0.718398010495055	0.953375216102186	Downregulated	FNDC1
ENSG00000100906	bmi	0.157088122605364	0.423010038344475	0.816335161717409	Downregulated	NFKBIA			ENSG00000164694	bmi	-0.0530925013683634	0.788101062156482	0.971497711692243	Downregulated	FNDC1
ENSG00000100906	gfr_relativ	-0.153909934187376	0.434237998108216	0.825128110119091	Downregulated	NFKBIA			ENSG00000164694	diastolic_blood_pressure_mm_hg	-0.0547446908379155	0.782024412506356	0.971497711692243	Downregulated	FNDC1
ENSG00000145416	gfr_relativ	-0.153635584928575	0.435067548971884	0.825128110119091	Downregulated	MARCH1			ENSG00000048540	weight	-0.274295110195405	0.157796805849277	0.534081496720629	Upregulated	LMO3
ENSG00000164107	fat_mass_percent	0.154480233825459	0.441682154666517	0.830513453219092	Downregulated	HAND2			ENSG00000048540	whr	0.0465243568691845	0.813955618406471	0.976706472999392	Upregulated	LMO3
ENSG00000198732	whr	0.149425287356322	0.446224872645584	0.830791862718014	Upregulated	SMOC1			ENSG00000048540	gfr_relativ	-0.0765434432054866	0.69865817185461	0.945870860993764	Upregulated	LMO3
ENSG00000140563	diastolic_blood_pressure_mm_hg	-0.14831342262721	0.45132944079133	0.830791862718014	Downregulated	MCTP2			ENSG00000048540	homa	-0.297208538587849	0.124553840558081	0.517015941939206	Upregulated	LMO3
ENSG00000163958	gfr_relativ	-0.147325551976152	0.454383054013265	0.830791862718014	Upregulated	ZDHHC19			ENSG00000048540	diastolic_blood_pressure_mm_hg	-0.0759722240199643	0.700804319736289	0.945870860993764	Upregulated	LMO3
ENSG00000164107	gfr_relativ	-0.146502504199749	0.456935524494908	0.830791862718014	Downregulated	HAND2			ENSG00000048540	s_insulin	-0.220974841461064	0.258468878697819	0.653599463373796	Upregulated	LMO3
ENSG00000130592	diastolic_blood_pressure_mm_hg	-0.144403087567359	0.463480507349572	0.835784521450048	Downregulated	LSP1			ENSG00000048540	bmi	-0.0443349753694581	0.822618567361677	0.976706472999392	Upregulated	LMO3
ENSG00000137274	diastolic_blood_pressure_mm_hg	-0.141330681448904	0.473146696504003	0.839060677110902	Upregulated	BPHL			ENSG00000048540	fat_mass_percent	0.0726606633408287	0.71872219188034	0.953375216102186	Upregulated	LMO3
ENSG00000140379	systolic_blood_pressure_mm_hg	0.141219235244166	0.473499270376472	0.839060677110902	Downregulated	BCL2A1			ENSG00000048540	systolic_blood_pressure_mm_hg	-0.0263908709999038	0.893953395428336	0.976706472999392	Upregulated	LMO3
ENSG00000163958	s_insulin	-0.140197173268977	0.47673902108574	0.839060677110902	Upregulated	ZDHHC19			ENSG00000048540	iohexol	0.156921849731816	0.425187599444499	0.768709518691632	Upregulated	LMO3
ENSG00000103187	diastolic_blood_pressure_mm_hg	0.136303107800524	0.489186416158854	0.84159863791404	Downregulated	COTL1			ENSG00000048540	p_glukos	-0.509192224334706	0.0056505980404598	0.33945206631196	Upregulated	LMO3
ENSG00000145416	homa	0.135741652983032	0.48935325108414	0.84159863791404	Downregulated	MARCH1			ENSG00000132429	homa	-0.0175150519978106	0.930118674479385	0.976706472999392	Upregulated	POPDC3
ENSG00000130592	whr	-0.134646962233169	0.492893771752404	0.84159863791404	Downregulated	LSP1			ENSG00000132429	gfr_relativ	0.181070510808678	0.356473453706065	0.739850564295606	Upregulated	POPDC3
ENSG00000140505	whr	0.133552271483306	0.496447383327288	0.84159863791404	Upregulated	CYP1A2			ENSG00000132429	weight	-0.0977278985426743	0.620785399630336	0.904455549130291	Upregulated	POPDC3
ENSG00000164107	diastolic_blood_pressure_mm_hg	-0.133789320976334	0.497308286040115	0.84159863791404	Downregulated	HAND2			ENSG00000132429	s_insulin	0.0407995680021047	0.836686546589996	0.976706472999392	Upregulated	POPDC3
ENSG00000109339	whr	0.131910235358511	0.50180221116126	0.842721270652497	Upregulated	MAPK10			ENSG00000132429	whr	0.124247400109469	0.52717267057946	0.862087927235205	Upregulated	POPDC3
ENSG00000137274	fat_mass_percent	-0.131888262870748	0.511980176502993	0.849502702020092	Upregulated	BPHL			ENSG00000132429	p_glukos	-0.210425881500388	0.282466486469974	0.686337686054177	Upregulated	POPDC3
ENSG00000145416	weight	-0.128661379033773	0.514083305816069	0.849502702020092	Downregulated	MARCH1			ENSG00000132429	fat_mass_percent	0.406960774089599	0.0351406785696082	0.383123386529595	Upregulated	POPDC3
ENSG00000140379	iohexol	-0.126523376223558	0.52115816560791	0.849502702020092	Downregulated	BCL2A1			ENSG00000132429	diastolic_blood_pressure_mm_hg	0.222609788764381	0.254872456785989	0.65199930805718	Upregulated	POPDC3
ENSG00000198732	p_glukos	-0.125926309789671	0.523142303997401	0.849502702020092	Upregulated	SMOC1			ENSG00000132429	systolic_blood_pressure_mm_hg	0.117074395818722	0.552979496552655	0.871983032923836	Upregulated	POPDC3
ENSG00000023445	weight	-0.125102660039222	0.525885385665627	0.849502702020092	Downregulated	BIRC3			ENSG00000132429	bmi	0.00875752599890531	0.965581971455333	0.99265436317838	Upregulated	POPDC3
ENSG00000163958	whr	0.123700054734537	0.529008500803421	0.849502702020092	Upregulated	ZDHHC19			ENSG00000132429	iohexol	0.204573510906922	0.296373091705213	0.686337686054177	Upregulated	POPDC3
ENSG00000103187	p_glukos	0.122359769425258	0.535069887254719	0.853009965188683	Downregulated	COTL1			ENSG00000140505	homa	-0.236453201970443	0.224784587099182	0.625982394453418	Upregulated	CYP1A2
ENSG00000145416	bmi	-0.120415982484948	0.540088439060417	0.854816234484113	Downregulated	MARCH1			ENSG00000140505	iohexol	0.00356018158204817	0.985654952664219	0.994525520737212	Upregulated	CYP1A2
ENSG00000237289	gfr_relativ	0.118518879802044	0.548057491650831	0.861233201165592	Upregulated	CKMT1B			ENSG00000140505	p_glukos	0.0164609555280616	0.933742300772619	0.976706472999392	Upregulated	CYP1A2
ENSG00000140379	gfr_relativ	-0.114129291661227	0.563077475377348	0.878560599879549	Downregulated	BCL2A1			ENSG00000140505	fat_mass_percent	-0.397496570041004	0.0400538085917304	0.383123386529595	Upregulated	CYP1A2
ENSG00000140563	systolic_blood_pressure_mm_hg	0.11061705504215	0.575228218349321	0.890712980748792	Downregulated	MCTP2			ENSG00000140505	weight	0.090610460553572	0.646556713926145	0.929323595089251	Upregulated	CYP1A2
ENSG00000109339	iohexol	0.109544048678405	0.578963437486715	0.890712980748792	Upregulated	MAPK10			ENSG00000140505	s_insulin	-0.309693365170338	0.10877090890006	0.478591999160262	Upregulated	CYP1A2
ENSG00000223572	gfr_relativ	0.107544909450003	0.585951024490956	0.893311995869783	Upregulated	CKMT1A			ENSG00000140505	whr	0.133552271483306	0.496447383327288	0.835174220830727	Upregulated	CYP1A2
ENSG00000100906	weight	-0.103750346071915	0.599314324943611	0.893311995869783	Downregulated	NFKBIA			ENSG00000140505	gfr_relativ	0.0998631302035739	0.613136869892442	0.900200610071581	Upregulated	CYP1A2
ENSG00000198732	systolic_blood_pressure_mm_hg	0.103317452425155	0.600847061828234	0.893311995869783	Upregulated	SMOC1			ENSG00000140505	diastolic_blood_pressure_mm_hg	0.28405791113347	0.142938210756904	0.534081496720629	Upregulated	CYP1A2
ENSG00000237125	p_glukos	-0.100686177979977	0.610199156423397	0.893311995869783	Downregulated	HAND2-AS1			ENSG00000140505	systolic_blood_pressure_mm_hg	0.0671001932869894	0.734417243637262	0.956777050471521	Upregulated	CYP1A2
ENSG00000140505	gfr_relativ	0.0998631302035739	0.613136869892442	0.893311995869783	Upregulated	CYP1A2			ENSG00000140505	bmi	-0.310344827586207	0.108172684593637	0.478591999160262	Upregulated	CYP1A2
ENSG00000143171	gfr_relativ	-0.0976683361331657	0.620999314761981	0.896671403758609	Upregulated	RXRG			ENSG00000143512	p_glukos	-0.257613954014164	0.185674606386493	0.575329766268007	Upregulated	HHIPL2
ENSG00000169006	iohexol	0.0969464830803887	0.623594203523032	0.896671403758609	Upregulated	NTSR2			ENSG00000143512	homa	-0.473453749315818	0.0117150813396912	0.33945206631196	Upregulated	HHIPL2
ENSG00000140505	weight	0.090610460553572	0.646556713926145	0.905263853766953	Upregulated	CYP1A2			ENSG00000143512	weight	-0.176840959267696	0.368005671814529	0.743369341610216	Upregulated	HHIPL2
ENSG00000125347	diastolic_blood_pressure_mm_hg	0.0899377063765754	0.649014042136948	0.905263853766953	Downregulated	IRF1			ENSG00000143512	whr	-0.0815544608648057	0.678946618649714	0.94536870951226	Upregulated	HHIPL2
ENSG00000145416	s_insulin	0.0898138141254385	0.649466969013341	0.905263853766953	Downregulated	MARCH1			ENSG00000143512	gfr_relativ	-0.233196869980873	0.232378341575536	0.631427110754113	Upregulated	HHIPL2
ENSG00000198732	fat_mass_percent	0.0915890714380194	0.649578121382112	0.905263853766953	Upregulated	SMOC1			ENSG00000143512	diastolic_blood_pressure_mm_hg	-0.215906357233207	0.269827546187448	0.674568865468619	Upregulated	HHIPL2
ENSG00000100906	iohexol	-0.0895522597945963	0.650423563020666	0.905263853766953	Downregulated	NFKBIA			ENSG00000143512	s_insulin	-0.442223505526168	0.018458377276553	0.372059789701816	Upregulated	HHIPL2
ENSG00000163958	weight	-0.0873254891739863	0.658589454982597	0.905263853766953	Upregulated	ZDHHC19			ENSG00000143512	iohexol	-0.32561968469656	0.0908561777091753	0.462926626127345	Upregulated	HHIPL2
ENSG00000103187	iohexol	-0.0870875186993322	0.659464418320089	0.905263853766953	Downregulated	COTL1			ENSG00000143512	bmi	-0.155993431855501	0.426284369456268	0.768709518691632	Upregulated	HHIPL2
ENSG00000237125	iohexol	-0.0862659383342441	0.662488547529452	0.905263853766953	Downregulated	HAND2-AS1			ENSG00000143512	fat_mass_percent	0.17249275120827	0.389589264886749	0.758492374115795	Upregulated	HHIPL2
ENSG00000164107	whr	-0.0848385331143952	0.666710169473783	0.90540887212489	Downregulated	HAND2			ENSG00000143512	systolic_blood_pressure_mm_hg	-0.16311804309515	0.406898902602936	0.765109047629453	Upregulated	HHIPL2
ENSG00000198732	iohexol	-0.083253476995588	0.673621083764177	0.906993578451354	Upregulated	SMOC1			ENSG00000163958	gfr_relativ	-0.147325551976152	0.454383054013265	0.785357932725623	Upregulated	ZDHHC19
ENSG00000163958	fat_mass_percent	-0.0787666014366967	0.696148947265947	0.925301115847278	Upregulated	ZDHHC19			ENSG00000163958	weight	-0.0873254891739863	0.658589454982597	0.934772129652718	Upregulated	ZDHHC19
ENSG00000169006	s_insulin	-0.0766703291314719	0.6981817510484	0.925301115847278	Upregulated	NTSR2			ENSG00000163958	s_insulin	-0.140197173268977	0.47673902108574	0.81304329177413	Upregulated	ZDHHC19
ENSG00000237125	bmi	-0.0738916256157635	0.707810614180221	0.932445120476938	Downregulated	HAND2-AS1			ENSG00000163958	bmi	-0.422550629447181	0.02600398052544	0.38139171437312	Upregulated	ZDHHC19
ENSG00000140563	weight	-0.0725431179658507	0.713734699793935	0.934652583063486	Downregulated	MCTP2			ENSG00000163958	fat_mass_percent	-0.0787666014366967	0.696148947265947	0.945870860993764	Upregulated	ZDHHC19
ENSG00000169006	homa	-0.0673234811165846	0.732877079542447	0.944864290059635	Upregulated	NTSR2			ENSG00000163958	diastolic_blood_pressure_mm_hg	0.0421757567169655	0.831254654953925	0.976706472999392	Upregulated	ZDHHC19
ENSG00000140505	systolic_blood_pressure_mm_hg	0.0671001932869894	0.734417243637262	0.944864290059635	Upregulated	CYP1A2			ENSG00000163958	systolic_blood_pressure_mm_hg	-0.351784695349781	0.0663899971209456	0.429582334312001	Upregulated	ZDHHC19
ENSG00000109339	systolic_blood_pressure_mm_hg	0.0648541617125295	0.743006003500112	0.948968889576275	Upregulated	MAPK10			ENSG00000163958	whr	0.123700054734537	0.529008500803421	0.862087927235205	Upregulated	ZDHHC19
ENSG00000130592	systolic_blood_pressure_mm_hg	-0.0640118998721071	0.746234626803161	0.948968889576275	Downregulated	LSP1			ENSG00000163958	p_glukos	-0.20823108742998	0.287632198105358	0.686337686054177	Upregulated	ZDHHC19
ENSG00000223572	iohexol	-0.0613446672599069	0.75648632309705	0.956476960237649	Upregulated	CKMT1A			ENSG00000163958	homa	-0.178981937602627	0.36054056504346	0.741298358033282	Upregulated	ZDHHC19
ENSG00000237125	systolic_blood_pressure_mm_hg	-0.0567122972551124	0.774386440707302	0.960762930347577	Downregulated	HAND2-AS1			ENSG00000163958	iohexol	-0.213884755044586	0.274446506427002	0.678407094538657	Upregulated	ZDHHC19
ENSG00000145416	iohexol	0.0555936047042907	0.778726576956308	0.960762930347577	Downregulated	MARCH1			ENSG00000223572	s_insulin	-0.315717462459239	0.10170951552139	0.466168612806369	Upregulated	CKMT1A
ENSG00000109339	bmi	0.0547345374931582	0.781671049561141	0.960762930347577	Upregulated	MAPK10			ENSG00000223572	gfr_relativ	0.107544909450003	0.585951024490956	0.895202954083405	Upregulated	CKMT1A
ENSG00000140563	p_glukos	0.0529494069485982	0.789010770860174	0.960762930347577	Downregulated	MCTP2			ENSG00000223572	weight	0.0117711474435154	0.952594362143278	0.983900280147986	Upregulated	CKMT1A
ENSG00000130592	fat_mass_percent	0.0470157233381833	0.815862841015612	0.980818715975052	Downregulated	LSP1			ENSG00000223572	whr	0.35303776683087	0.0660196195224903	0.429582334312001	Upregulated	CKMT1A
ENSG00000237125	fat_mass_percent	0.0436574573854559	0.828816808563324	0.984358817759252	Downregulated	HAND2-AS1			ENSG00000223572	p_glukos	-0.275995354353833	0.155133064512249	0.534081496720629	Upregulated	CKMT1A
ENSG00000163958	diastolic_blood_pressure_mm_hg	0.0421757567169655	0.831254654953925	0.984358817759252	Upregulated	ZDHHC19			ENSG00000223572	homa	-0.367816091954023	0.0549110806022216	0.416566818361681	Upregulated	CKMT1A
ENSG00000169006	p_glukos	0.0395062932673479	0.841797863744304	0.984358817759252	Upregulated	NTSR2			ENSG00000223572	diastolic_blood_pressure_mm_hg	0.230709768531215	0.237539277786922	0.631427110754113	Upregulated	CKMT1A
ENSG00000143171	systolic_blood_pressure_mm_hg	0.0379017828190108	0.848147963930817	0.984358817759252	Upregulated	RXRG			ENSG00000223572	systolic_blood_pressure_mm_hg	-0.158906733893038	0.419280438756436	0.768709518691632	Upregulated	CKMT1A
ENSG00000137274	gfr_relativ	-0.0375858484557407	0.849399429934942	0.984358817759252	Upregulated	BPHL			ENSG00000223572	iohexol	-0.0613446672599069	0.75648632309705	0.962005728793936	Upregulated	CKMT1A
ENSG00000169006	systolic_blood_pressure_mm_hg	0.0367787670317808	0.852598022149879	0.984358817759252	Upregulated	NTSR2			ENSG00000223572	bmi	-0.275314723590586	0.155856038092911	0.534081496720629	Upregulated	CKMT1A
ENSG00000143171	bmi	-0.0361247947454844	0.855281370291034	0.984358817759252	Upregulated	RXRG			ENSG00000223572	fat_mass_percent	0.0189284080971907	0.925340313731318	0.976706472999392	Upregulated	CKMT1A
ENSG00000140563	gfr_relativ	-0.0340193080913274	0.863551144670617	0.984358817759252	Downregulated	MCTP2			ENSG00000234688	systolic_blood_pressure_mm_hg	0.116512887925107	0.554898293678805	0.871983032923836	Upregulated	AL049749.1
ENSG00000145416	fat_mass_percent	-0.0320561750033068	0.873883646730559	0.984964221711871	Downregulated	MARCH1			ENSG00000234688	p_glukos	-0.0419754365965572	0.832044863941246	0.976706472999392	Upregulated	AL049749.1
ENSG00000100906	fat_mass_percent	0.0302243935745464	0.881038406665627	0.984964221711871	Downregulated	NFKBIA			ENSG00000234688	homa	-0.118773946360153	0.545669759849182	0.871983032923836	Upregulated	AL049749.1
ENSG00000145416	diastolic_blood_pressure_mm_hg	-0.0293275129488833	0.882230018008677	0.984964221711871	Downregulated	MARCH1			ENSG00000234688	weight	0.466465935901168	0.0123437115022531	0.33945206631196	Upregulated	AL049749.1
ENSG00000103187	bmi	0.0284619594964423	0.885983536812212	0.984964221711871	Downregulated	COTL1			ENSG00000234688	iohexol	0.17307959691188	0.378442573910655	0.743369341610216	Upregulated	AL049749.1
ENSG00000140379	bmi	0.0273672687465791	0.890384038518595	0.984964221711871	Downregulated	BCL2A1			ENSG00000234688	bmi	0.108374384236453	0.581639881406036	0.894830586778517	Upregulated	AL049749.1
ENSG00000237125	whr	-0.0251778872468528	0.899194620479323	0.984964221711871	Downregulated	HAND2-AS1			ENSG00000234688	fat_mass_percent	-0.277514886457199	0.161070267455054	0.534389897228346	Upregulated	AL049749.1
ENSG00000145416	systolic_blood_pressure_mm_hg	0.0233025775850214	0.906305698456258	0.984964221711871	Downregulated	MARCH1			ENSG00000234688	diastolic_blood_pressure_mm_hg	0.333775028323005	0.0825951609059252	0.454273384982589	Upregulated	AL049749.1
ENSG00000023445	iohexol	-0.0221826698573771	0.910790438912926	0.984964221711871	Downregulated	BIRC3			ENSG00000234688	s_insulin	-0.0763965065274309	0.69921001715449	0.945870860993764	Upregulated	AL049749.1
ENSG00000198732	s_insulin	0.0197152274909499	0.920680719774519	0.984964221711871	Upregulated	SMOC1			ENSG00000234688	whr	0.360700602079912	0.0600579000071682	0.418567187297706	Upregulated	AL049749.1
ENSG00000223572	fat_mass_percent	0.0189284080971907	0.925340313731318	0.984964221711871	Upregulated	CKMT1A			ENSG00000234688	gfr_relativ	0.277092751389037	0.153430941764468	0.534081496720629	Upregulated	AL049749.1
ENSG00000198732	homa	0.0186097427476738	0.92569370226923	0.984964221711871	Upregulated	SMOC1			ENSG00000237289	gfr_relativ	0.118518879802044	0.548057491650831	0.871983032923836	Upregulated	CKMT1B
ENSG00000237125	gfr_relativ	-0.0170096540456637	0.931538736559041	0.984964221711871	Downregulated	HAND2-AS1			ENSG00000237289	weight	0.0509170563835782	0.796938959492637	0.973593895767279	Upregulated	CKMT1B
ENSG00000140505	p_glukos	0.0164609555280616	0.933742300772619	0.984964221711871	Upregulated	CYP1A2			ENSG00000237289	whr	0.270935960591133	0.162746014155905	0.534389897228346	Upregulated	CKMT1B
ENSG00000103187	systolic_blood_pressure_mm_hg	0.0151607131276043	0.938965931807605	0.984964221711871	Downregulated	COTL1			ENSG00000237289	p_glukos	-0.286146276929471	0.139895643045148	0.534081496720629	Upregulated	CKMT1B
ENSG00000198732	gfr_relativ	0.0128944151636483	0.948076407511295	0.984964221711871	Upregulated	SMOC1			ENSG00000237289	homa	-0.38423645320197	0.0443678437331876	0.405509657218634	Upregulated	CKMT1B
ENSG00000023445	gfr_relativ	-0.0123457166460462	0.950283169144627	0.984964221711871	Downregulated	BIRC3			ENSG00000237289	systolic_blood_pressure_mm_hg	-0.22460315744599	0.250532115977776	0.648436064883656	Upregulated	CKMT1B
ENSG00000223572	weight	0.0117711474435154	0.952594362143278	0.984964221711871	Upregulated	CKMT1A			ENSG00000237289	iohexol	-0.0525811433656345	0.790445865422325	0.971497711692243	Upregulated	CKMT1B
ENSG00000109339	diastolic_blood_pressure_mm_hg	0.0108930762381566	0.956127104497042	0.984964221711871	Upregulated	MAPK10			ENSG00000237289	bmi	-0.250684181718664	0.197474466545606	0.587086251892341	Upregulated	CKMT1B
ENSG00000237125	weight	0.010402409368688	0.958101561119729	0.984964221711871	Downregulated	HAND2-AS1			ENSG00000237289	fat_mass_percent	-0.0170966266684303	0.932548397839013	0.976706472999392	Upregulated	CKMT1B
ENSG00000164107	weight	0.00574869991427496	0.976838638421358	0.993485496013341	Downregulated	HAND2			ENSG00000237289	diastolic_blood_pressure_mm_hg	0.104461808027451	0.596798895968894	0.899286007624361	Upregulated	CKMT1B
ENSG00000140563	iohexol	-0.0041079018254402	0.983448300362726	0.993485496013341	Downregulated	MCTP2			ENSG00000237289	s_insulin	-0.339540029010804	0.0771101669169666	0.446427282150859	Upregulated	CKMT1B
ENSG00000140505	iohexol	0.00356018158204817	0.985654952664219	0.993485496013341	Upregulated	CYP1A2			ENSG00000246363	bmi	-0.111658456486043	0.570166904285554	0.886747165707144	Upregulated	LINC02458
ENSG00000143171	weight	0.00273747614965474	0.988969652849644	0.993485496013341	Upregulated	RXRG			ENSG00000246363	fat_mass_percent	0.232025647642982	0.244193418635789	0.639554191665161	Upregulated	LINC02458
ENSG00000164107	bmi	-0.000547345374931582	0.998889411438822	0.998889411438822	Downregulated	HAND2			ENSG00000246363	diastolic_blood_pressure_mm_hg	0.0231827007119744	0.906785620963268	0.976706472999392	Upregulated	LINC02458
									ENSG00000246363	s_insulin	-0.30750278433801	0.111427082812019	0.480665847424395	Upregulated	LINC02458
									ENSG00000246363	whr	-0.0498084291187739	0.801002250608534	0.973593895767279	Upregulated	LINC02458
									ENSG00000246363	gfr_relativ	-0.0628259802654352	0.7507876901205	0.960309836200639	Upregulated	LINC02458
									ENSG00000246363	homa	-0.359605911330049	0.0608824999705754	0.418567187297706	Upregulated	LINC02458
									ENSG00000246363	systolic_blood_pressure_mm_hg	-0.192316453563129	0.326869498171753	0.725177310961782	Upregulated	LINC02458
									ENSG00000246363	iohexol	0.0156100269366727	0.937160555380319	0.976706472999392	Upregulated	LINC02458
									ENSG00000246363	p_glukos	-0.376132833816208	0.048531085277269	0.405509657218634	Upregulated	LINC02458
									ENSG00000246363	weight	-0.147549964466391	0.453688411038152	0.785357932725623	Upregulated	LINC02458
									ENSG00000251493	diastolic_blood_pressure_mm_hg	-0.0349137058915277	0.859998207167498	0.976706472999392	Upregulated	FOXD1
									ENSG00000251493	s_insulin	-0.0355969385253262	0.857285901583772	0.976706472999392	Upregulated	FOXD1
									ENSG00000251493	whr	0.0996168582375479	0.612727780113065	0.900200610071581	Upregulated	FOXD1
									ENSG00000251493	gfr_relativ	-0.0825791268991092	0.676122485754645	0.94536870951226	Upregulated	FOXD1
									ENSG00000251493	homa	-0.0541871921182266	0.783812822742491	0.971497711692243	Upregulated	FOXD1
									ENSG00000251493	weight	-0.103202850841984	0.601253107870642	0.899834583207764	Upregulated	FOXD1
									ENSG00000251493	iohexol	-0.298507532648654	0.122840637303603	0.517015941939206	Upregulated	FOXD1
									ENSG00000251493	p_glukos	0.0156379077516585	0.937048538110192	0.976706472999392	Upregulated	FOXD1
									ENSG00000251493	fat_mass_percent	0.0589223026251258	0.77033604498185	0.970461434705975	Upregulated	FOXD1
									ENSG00000251493	systolic_blood_pressure_mm_hg	0.0685039630210268	0.729065027255989	0.956777050471521	Upregulated	FOXD1
									ENSG00000251493	bmi	0.00328407224958949	0.987783979093795	0.994525520737212	Upregulated	FOXD1

## Sheet: Table S8
Supplementary Table S8. Differentially expressed genes (DEGs) in perirenal adipose tissue (PRAT) from overweight vs. normal-weight subjects
DOWN-REGULATED									UP-REGULATED
gene_id	gene_name	logFC	AveExpr	t	P.Value	adj.P.Val	B		gene_id	gene_name	logFC	AveExpr	t	P.Value	adj.P.Val	B
ENSG00000146374	RSPO3	-0.607493	5.25234	-3.73923	0.00074433	0.840734	-3.08814		ENSG00000161835	GRASP	0.636471	5.84085	4.05512	0.000310452	0.840734	-2.87089
ENSG00000123297	TSFM	-0.609365	4.13331	-4.0235	0.000339106	0.840734	-3.09542		ENSG00000028137	TNFRSF1B	0.766166	5.68397	3.88003	0.000505168	0.840734	-2.99895
ENSG00000123595	RAB9A	-0.629343	3.92033	-4.05503	0.000310533	0.840734	-3.13946		ENSG00000177303	CASKIN2	0.546249	5.42819	3.88154	0.000503066	0.840734	-3.00651
ENSG00000172831	CES2	-0.573082	5.93163	-3.49145	0.00145748	0.840734	-3.24364		ENSG00000142102	PGGHG	0.61589	5.43387	3.4895	0.00146514	0.840734	-3.26707
ENSG00000178537	SLC25A20	-0.59959	4.86733	-3.54484	0.00126252	0.840734	-3.24898		ENSG00000116260	QSOX1	0.427502	5.28438	3.44976	0.00162966	0.840734	-3.2975
ENSG00000132313	MRPL35	-0.502556	5.13851	-3.47448	0.00152536	0.840734	-3.2711		ENSG00000184205	TSPYL2	0.56061	6.4226	3.36554	0.00203921	0.840734	-3.33244
ENSG00000172172	MRPL13	-0.389925	4.54493	-3.47957	0.00150467	0.840734	-3.33987		ENSG00000147439	BIN3	0.576916	4.66577	3.52697	0.0013248	0.840734	-3.34682
ENSG00000119723	COQ6	-0.730565	4.14801	-3.58201	0.00114194	0.840734	-3.34346		ENSG00000068028	RASSF1	0.376222	5.30868	3.3575	0.00208311	0.840734	-3.35385
ENSG00000140905	GCSH	-0.731261	3.56103	-3.86019	0.00053365	0.840734	-3.35277		ENSG00000171456	ASXL1	0.45142	5.6438	3.29548	0.00245365	0.840734	-3.37853
ENSG00000108561	C1QBP	-0.596858	4.88462	-3.38004	0.00196225	0.840734	-3.35416		ENSG00000120709	FAM53C	0.426881	4.81886	3.28352	0.00253205	0.840734	-3.45908
ENSG00000023228	NDUFS1	-0.609963	6.24376	-3.33028	0.00223857	0.840734	-3.3606		ENSG00000140464	PML	0.361017	5.85344	3.10173	0.00406253	0.840734	-3.50124
ENSG00000104671	DCTN6	-0.54212	4.94524	-3.33754	0.00219604	0.840734	-3.37642		ENSG00000213903	LTB4R	0.653108	4.0027	3.47105	0.00153944	0.840734	-3.53879
ENSG00000119013	NDUFB3	-0.51642	5.58165	-3.27568	0.00258476	0.840734	-3.3861		ENSG00000110719	TCIRG1	0.470728	5.33405	3.06986	0.00440885	0.840734	-3.5432
ENSG00000156709	AIFM1	-0.464088	5.49155	-3.25916	0.00269921	0.840734	-3.39837		ENSG00000161638	ITGA5	0.810245	6.36501	3.03758	0.00478824	0.840734	-3.54906
ENSG00000075336	TIMM21	-0.520148	4.11426	-3.46213	0.00157664	0.840734	-3.42928		ENSG00000108669	CYTH1	0.68574	5.45287	3.04554	0.00469184	0.840734	-3.55905
ENSG00000165629	ATP5F1C	-0.442514	7.12898	-3.23998	0.00283818	0.840734	-3.45871		ENSG00000182511	FES	0.498545	4.89012	3.10057	0.00407468	0.840734	-3.56726
ENSG00000105953	OGDH	-0.532285	6.66322	-3.18829	0.00324772	0.840734	-3.47011		ENSG00000130300	PLVAP	0.809224	6.36948	2.9939	0.00535086	0.840734	-3.57777
ENSG00000112992	NNT	-0.566335	5.41997	-3.14019	0.00367894	0.840734	-3.47959		ENSG00000064687	ABCA7	0.972326	4.11367	3.39848	0.00186844	0.840734	-3.58605
ENSG00000180979	LRRC57	-0.493189	3.17631	-3.90022	0.000477717	0.840734	-3.48288		ENSG00000061938	TNK2	0.495035	4.47222	3.08434	0.0042482	0.840734	-3.63802
ENSG00000136842	TMOD1	-0.77193	4.34541	-3.26217	0.002678	0.840734	-3.49761		ENSG00000131748	STARD3	0.437813	4.60961	3.03676	0.00479819	0.840734	-3.63997
ENSG00000165678	GHITM	-0.519117	7.37023	-3.19943	0.00315494	0.840734	-3.4985		ENSG00000160691	SHC1	0.376829	7.02771	2.90886	0.00663054	0.840734	-3.65417
ENSG00000120963	ZNF706	-0.310207	5.59632	-3.10042	0.00407624	0.840734	-3.50172		ENSG00000196843	ARID5A	0.83763	6.3548	2.87221	0.00726675	0.840734	-3.65696
ENSG00000078668	VDAC3	-0.342174	6.14644	-3.09275	0.00415739	0.840734	-3.51126		ENSG00000184113	CLDN5	0.701404	7.9457	2.92288	0.00640134	0.840734	-3.68121
ENSG00000167699	GLOD4	-0.349069	4.49092	-3.14622	0.00362204	0.840734	-3.55555		ENSG00000146067	FAM193B	0.380184	5.71795	2.82615	0.00814766	0.840734	-3.68404
ENSG00000167315	ACAA2	-0.560767	7.62774	-3.10802	0.00399734	0.840734	-3.56946		ENSG00000008710	PKD1	0.436879	5.82797	2.81029	0.00847355	0.840734	-3.69338
ENSG00000068976	PYGM	-0.616913	5.38702	-2.9967	0.00531297	0.840734	-3.5752		ENSG00000139722	VPS37B	0.442861	4.91041	2.88087	0.00711137	0.840734	-3.69773
ENSG00000143252	SDHC	-0.496566	6.26	-2.97958	0.00554856	0.840734	-3.59036		ENSG00000055483	USP36	0.419762	5.33081	2.79038	0.00889989	0.840734	-3.72117
ENSG00000104660	LEPROTL1	-0.317872	4.38256	-3.11009	0.00397607	0.840734	-3.5955		ENSG00000060491	OGFR	0.403042	5.03207	2.82087	0.00825471	0.840734	-3.72192
ENSG00000153956	CACNA2D1	-0.459925	5.0302	-2.9764	0.00559341	0.840734	-3.60454		ENSG00000204160	ZDHHC18	0.377744	4.73802	2.86618	0.00737678	0.840734	-3.72301
ENSG00000213585	VDAC1	-0.306355	6.62554	-2.97225	0.00565254	0.840734	-3.60525		ENSG00000197324	LRP10	0.271255	6.5808	2.73745	0.0101331	0.840734	-3.74869
ENSG00000108381	ASPA	-0.484329	4.58195	-3.03305	0.00484382	0.840734	-3.60987		ENSG00000132780	NASP	0.341307	6.11055	2.7202	0.0105683	0.840734	-3.75059
ENSG00000006007	GDE1	-0.418398	6.41108	-2.95221	0.00594587	0.840734	-3.61188		ENSG00000105325	FZR1	0.400378	4.16243	2.96069	0.00582004	0.840734	-3.75485
ENSG00000067225	PKM	-0.557891	7.28934	-3.003	0.00522868	0.840734	-3.61797		ENSG00000167680	SEMA6B	0.870119	4.42668	2.93348	0.00623318	0.840734	-3.76024
ENSG00000164332	UBLCP1	-0.491368	3.43051	-3.4329	0.00170471	0.840734	-3.61882		ENSG00000112511	PHF1	0.372572	5.75464	2.69306	0.0112882	0.840734	-3.76884
ENSG00000214194	SMIM30	-0.529899	4.58971	-3.01345	0.00509175	0.840734	-3.62026		ENSG00000149187	CELF1	0.336854	6.03154	2.68455	0.0115232	0.840734	-3.77282
ENSG00000204370	SDHD	-0.618658	6.26103	-2.93379	0.00622829	0.840734	-3.62167		ENSG00000213923	CSNK1E	0.347105	5.86253	2.63828	0.0128827	0.840734	-3.8024
ENSG00000134440	NARS	-0.302107	6.04984	-2.91786	0.0064825	0.840734	-3.62376		ENSG00000105538	RASIP1	0.477181	5.3376	2.66062	0.0122088	0.840734	-3.80362
ENSG00000117118	SDHB	-0.562877	6.4066	-2.93544	0.00620252	0.840734	-3.62433		ENSG00000173327	MAP3K11	0.418174	5.79883	2.63041	0.0131284	0.840734	-3.80853
ENSG00000176903	PNMA1	-0.458211	4.43429	-3.03214	0.00485505	0.840734	-3.63011		ENSG00000177464	GPR4	0.730063	3.90157	3.00018	0.00526627	0.840734	-3.81276
ENSG00000203667	COX20	-0.406179	4.46347	-3.01746	0.00504008	0.840734	-3.63646		ENSG00000161904	LEMD2	0.296678	4.8303	2.65398	0.0124058	0.840734	-3.83691
ENSG00000128654	MTX2	-0.601182	4.01366	-3.12146	0.0038612	0.840734	-3.64152		ENSG00000160908	ZNF394	0.371067	4.5162	2.7019	0.011049	0.840734	-3.84514
ENSG00000196177	ACADSB	-0.494014	4.8364	-2.93921	0.00614397	0.840734	-3.6423		ENSG00000089159	PXN	0.43716	6.47149	2.54635	0.0160354	0.840734	-3.86538
ENSG00000120805	ARL1	-0.261082	5.52026	-2.88468	0.00704399	0.840734	-3.64494		ENSG00000104518	GSDMD	0.490381	5.36105	2.55655	0.0156532	0.840734	-3.86726
ENSG00000182512	GLRX5	-0.446403	5.64467	-2.8793	0.00713923	0.840734	-3.64723		ENSG00000104852	SNRNP70	0.386363	7.96844	2.61655	0.0135713	0.840734	-3.8689
ENSG00000181061	HIGD1A	-0.438888	6.36307	-2.88611	0.00701893	0.840734	-3.65332		ENSG00000187609	EXD3	0.496749	4.27233	2.71854	0.0106109	0.840734	-3.87483
ENSG00000073578	SDHA	-0.50626	7.28941	-2.9365	0.006186	0.840734	-3.65866		ENSG00000185950	IRS2	0.36404	7.03833	2.55387	0.0157529	0.840734	-3.8755
ENSG00000123178	SPRYD7	-0.555433	2.85212	-3.7424	0.000737894	0.840734	-3.66072		ENSG00000267519	AC020916.1	0.798083	6.63415	2.52915	0.0166989	0.840734	-3.87848
ENSG00000148090	AUH	-0.630142	4.26874	-2.99666	0.00531362	0.840734	-3.67048		ENSG00000167522	ANKRD11	0.284967	5.35039	2.53162	0.016602	0.840734	-3.87908
ENSG00000080493	SLC4A4	-1.12349	3.41026	-3.27585	0.00258363	0.840734	-3.6777		ENSG00000090924	PLEKHG2	0.513937	5.16434	2.55438	0.0157337	0.840734	-3.87943
ENSG00000166902	MRPL16	-0.344064	5.36425	-2.83345	0.00800172	0.840734	-3.68173		ENSG00000160741	CRTC2	0.279104	4.82837	2.57657	0.014928	0.840734	-3.88282
ENSG00000166411	IDH3A	-0.400169	5.78936	-2.8106	0.00846707	0.840734	-3.69152		ENSG00000171298	GAA	0.454871	5.2146	2.53462	0.016485	0.840734	-3.88677
ENSG00000163634	THOC7	-0.349574	5.12564	-2.82516	0.00816766	0.840734	-3.69666		ENSG00000129946	SHC2	0.521364	5.01607	2.55754	0.0156168	0.840734	-3.88737
ENSG00000175324	LSM1	-0.294402	4.82191	-2.85109	0.0076589	0.840734	-3.70167		ENSG00000116133	DHCR24	0.520961	6.51331	2.50094	0.0178422	0.840734	-3.894
ENSG00000091483	FH	-0.419143	6.09092	-2.79325	0.0088371	0.840734	-3.70625		ENSG00000148396	SEC16A	0.276268	5.55555	2.49632	0.0180362	0.840734	-3.89471
ENSG00000136003	ISCU	-0.373788	7.25513	-2.84976	0.00768417	0.840734	-3.70922		ENSG00000141098	GFOD2	0.430163	3.40128	2.99734	0.0053044	0.840734	-3.89701
ENSG00000147853	AK3	-0.509007	6.5394	-2.80057	0.00867925	0.840734	-3.71438		ENSG00000141556	TBCD	0.328714	5.71839	2.4879	0.0183947	0.840734	-3.8977
ENSG00000114573	ATP6V1A	-0.31671	4.48195	-2.87062	0.00729551	0.840734	-3.72471		ENSG00000231925	TAPBP	0.377965	5.98386	2.48508	0.0185161	0.840734	-3.89823
ENSG00000163170	BOLA3	-0.601624	3.95898	-2.9805	0.00553567	0.840734	-3.73112		ENSG00000130254	SAFB2	0.318743	5.49292	2.49115	0.0182555	0.840734	-3.89992
ENSG00000124532	MRS2	-0.479033	4.32003	-2.88469	0.00704391	0.840734	-3.73275		ENSG00000175866	BAIAP2	0.832324	3.31792	3.12845	0.0037922	0.840734	-3.9036
ENSG00000245060	LINC00847	-0.600214	4.46619	-2.84741	0.0077293	0.840734	-3.7342		ENSG00000104859	CLASRP	0.288622	5.28113	2.48918	0.0183396	0.840734	-3.90774
ENSG00000088682	COQ9	-0.738322	4.98099	-2.7717	0.00931806	0.840734	-3.73699		ENSG00000197070	ARRDC1	0.524203	3.62066	2.87992	0.00712822	0.840734	-3.90962
ENSG00000102683	SGCG	-0.878363	3.00355	-3.39683	0.00187663	0.840734	-3.73761		ENSG00000188643	S100A16	0.303952	5.80522	2.45453	0.0198802	0.840734	-3.91721
ENSG00000168556	ING2	-0.627292	2.72392	-3.63324	0.000993882	0.840734	-3.74205		ENSG00000178950	GAK	0.273759	5.62693	2.44927	0.0201243	0.840734	-3.92225
ENSG00000074410	CA12	-1.20446	2.7534	-3.54883	0.00124902	0.840734	-3.74425		ENSG00000213088	ACKR1	0.963491	6.61156	2.44517	0.0203165	0.840734	-3.92951
ENSG00000197448	GSTK1	-0.266297	7.14983	-2.77953	0.00914061	0.840734	-3.74705		ENSG00000100242	SUN2	0.383768	7.73387	2.49512	0.0180869	0.840734	-3.93199
ENSG00000164172	MOCS2	-0.412099	4.90465	-2.76388	0.00949862	0.840734	-3.74799		ENSG00000143624	INTS3	0.265865	6.16806	2.42414	0.0213284	0.840734	-3.93649
ENSG00000154511	FAM69A	-0.421041	3.89735	-2.96657	0.00573417	0.840734	-3.75619		ENSG00000155363	MOV10	0.32034	4.41182	2.55647	0.0156562	0.840734	-3.93679
ENSG00000168710	AHCYL1	-0.362298	6.94463	-2.75288	0.00975798	0.840734	-3.7569		ENSG00000105726	ATP13A1	0.372836	4.31873	2.57858	0.014857	0.840734	-3.93792
ENSG00000107779	BMPR1A	-0.334531	4.42624	-2.82417	0.00818762	0.840734	-3.75887		ENSG00000091592	NLRP1	0.462291	4.85434	2.48839	0.0183735	0.840734	-3.93808
ENSG00000113845	TIMMDC1	-0.326276	5.79593	-2.7039	0.0109953	0.840734	-3.75983		ENSG00000182872	RBM10	0.302084	5.49015	2.42773	0.0211524	0.840734	-3.93851
ENSG00000112294	ALDH5A1	-0.559182	5.24129	-2.71631	0.0106686	0.840734	-3.76035		ENSG00000198844	ARHGEF15	0.437153	5.6289	2.41289	0.0218883	0.840734	-3.94614
ENSG00000139508	SLC46A3	-0.479863	4.19571	-2.85561	0.00757324	0.840734	-3.76693		ENSG00000197586	ENTPD6	0.328954	5.055	2.44071	0.0205271	0.840734	-3.94862
ENSG00000109787	KLF3	-0.436527	4.52279	-2.78078	0.00911261	0.840734	-3.77095		ENSG00000214063	TSPAN4	0.345715	6.27126	2.39714	0.0226946	0.840734	-3.95401
ENSG00000131966	ACTR10	-0.323762	5.35375	-2.69342	0.0112783	0.840734	-3.77173		ENSG00000137507	LRRC32	0.569824	5.69838	2.38749	0.0232019	0.840734	-3.9619
ENSG00000006744	ELAC2	-0.310491	5.17213	-2.70178	0.0110521	0.840734	-3.77292		ENSG00000130202	NECTIN2	0.410157	6.29298	2.37557	0.0238433	0.840734	-3.96728
ENSG00000104325	DECR1	-0.614295	6.91	-2.7135	0.0107419	0.840734	-3.78283		ENSG00000261971	MMP25-AS1	0.575233	2.64983	3.36232	0.00205669	0.840734	-3.96904
ENSG00000151376	ME3	-0.391088	5.36837	-2.67108	0.0119046	0.840734	-3.78537		ENSG00000146707	POMZP3	0.482297	4.23214	2.53954	0.0162951	0.840734	-3.97397
ENSG00000118596	SLC16A7	-0.624744	6.35056	-2.68114	0.0116187	0.840734	-3.7856		ENSG00000108342	CSF3	2.02092	5.22235	2.51084	0.017433	0.840734	-3.97675
ENSG00000119729	RHOQ	-0.336826	7.90648	-2.7606	0.00957516	0.840734	-3.78945		ENSG00000159202	UBE2Z	0.268035	4.93256	2.39744	0.0226792	0.840734	-3.97981
ENSG00000112110	MRPL18	-0.390585	4.90315	-2.69255	0.0113022	0.840734	-3.79253		ENSG00000152284	TCF7L1	0.306482	4.93182	2.38979	0.0230805	0.840734	-3.98506
ENSG00000171612	SLC25A33	-0.369122	5.93678	-2.65259	0.0124474	0.840734	-3.79364		ENSG00000158555	GDPD5	0.389902	6.60219	2.35232	0.0251396	0.840734	-3.986
ENSG00000102931	ARL2BP	-0.270889	5.18923	-2.6675	0.0120081	0.840734	-3.79406		ENSG00000144815	NXPE3	0.414784	3.59002	2.70737	0.010903	0.840734	-3.98741
ENSG00000104763	ASAH1	-0.398459	8.28752	-2.7791	0.00915034	0.840734	-3.7946		ENSG00000173442	EHBP1L1	0.425342	5.47481	2.34668	0.0254641	0.840734	-3.98925
ENSG00000038274	MAT2B	-0.422176	4.62039	-2.71624	0.0106704	0.840734	-3.80007		ENSG00000185596	WASH3P	0.610802	4.24368	2.51757	0.0171598	0.840734	-3.98935
ENSG00000184227	ACOT1	-0.685142	3.52468	-3.0021	0.00524076	0.840734	-3.80026		ENSG00000112343	TRIM38	0.318363	4.17475	2.5087	0.0175208	0.840734	-3.99011
ENSG00000166896	ATP23	-0.550547	3.66262	-2.94969	0.00598379	0.840734	-3.80353		ENSG00000224940	PRRT4	0.783821	4.20397	2.52151	0.0170014	0.840734	-4.00084
ENSG00000211456	SACM1L	-0.352456	4.48435	-2.73546	0.0101822	0.840734	-3.80372		ENSG00000187688	TRPV2	0.545579	2.96019	3.01763	0.00503783	0.840734	-4.00484
ENSG00000089063	TMEM230	-0.285367	6.92823	-2.67112	0.0119036	0.840734	-3.80604		ENSG00000117480	FAAH	0.377447	3.8422	2.57364	0.015032	0.840734	-4.00631
ENSG00000005022	SLC25A5	-0.544972	7.11434	-2.68551	0.0114965	0.840734	-3.80657		ENSG00000059804	SLC2A3	0.678577	7.27458	2.33263	0.026288	0.840734	-4.01112
ENSG00000171503	ETFDH	-0.49069	5.98068	-2.63405	0.0130143	0.840734	-3.80673		ENSG00000178685	PARP10	0.448203	5.58183	2.30342	0.0280787	0.840734	-4.01279
ENSG00000249915	PDCD6	-0.257518	5.2458	-2.64144	0.0127854	0.840734	-3.80827		ENSG00000126214	KLC1	0.337772	5.69678	2.2981	0.0284164	0.840734	-4.01313
ENSG00000101751	POLI	-0.437404	4.333	-2.72588	0.010423	0.840734	-3.82493		ENSG00000099991	CABIN1	0.330457	4.51028	2.38631	0.0232649	0.840734	-4.01983
ENSG00000169021	UQCRFS1	-0.471793	7.25415	-2.66198	0.0121689	0.840734	-3.82507		ENSG00000100342	APOL1	0.463253	5.02748	2.3267	0.0266428	0.840734	-4.02001
ENSG00000168938	PPIC	-0.351734	4.33614	-2.72826	0.0103627	0.840734	-3.8255		ENSG00000107140	TESK1	0.22014	6.01873	2.28022	0.0295785	0.840734	-4.02222
ENSG00000091140	DLD	-0.393675	6.85139	-2.63646	0.0129391	0.840734	-3.82587		ENSG00000177989	ODF3B	0.493417	5.01401	2.32144	0.0269614	0.840734	-4.0243
ENSG00000168781	PPIP5K1	-0.669173	3.38475	-3.01054	0.00512947	0.840734	-3.82756		ENSG00000100968	NFATC4	0.569947	4.77479	2.35164	0.0251785	0.840734	-4.02573
ENSG00000131828	PDHA1	-0.42811	7.63546	-2.67915	0.0116749	0.840734	-3.82824		ENSG00000107829	FBXW4	0.285697	6.23045	2.2767	0.029812	0.840734	-4.0258
ENSG00000163636	PSMD6	-0.258653	5.32077	-2.60463	0.0139633	0.840734	-3.82892		ENSG00000138166	DUSP5	0.515095	4.78709	2.34306	0.0256742	0.840734	-4.02724
ENSG00000115361	ACADL	-0.513876	4.30137	-2.71985	0.0105772	0.840734	-3.8303		ENSG00000141985	SH3GL1	0.245435	5.49116	2.27778	0.0297405	0.840734	-4.02758
ENSG00000165516	KLHDC2	-0.263485	5.36767	-2.59756	0.0142007	0.840734	-3.83203		ENSG00000205336	ADGRG1	0.426898	5.36239	2.2863	0.0291784	0.840734	-4.02808
ENSG00000198130	HIBCH	-0.418689	5.68083	-2.5906	0.0144382	0.840734	-3.83212		ENSG00000141002	TCF25	0.288047	6.49623	2.27816	0.0297152	0.840734	-4.02842
ENSG00000138029	HADHB	-0.571208	7.70207	-2.67851	0.0116929	0.840734	-3.83266		ENSG00000088038	CNOT3	0.296056	4.56099	2.35719	0.0248632	0.840734	-4.0304
ENSG00000150768	DLAT	-0.524732	4.88003	-2.62703	0.013235	0.840734	-3.83314		ENSG00000120896	SORBS3	0.352025	5.99091	2.2661	0.0305265	0.840734	-4.03075
ENSG00000164329	TENT2	-0.266988	4.74125	-2.64825	0.0125778	0.840734	-3.83321		ENSG00000075234	TTC38	0.36033	5.51998	2.25927	0.0309943	0.840734	-4.03902
ENSG00000124299	PEPD	-0.380391	5.88546	-2.58691	0.0145656	0.840734	-3.83476		ENSG00000135144	DTX1	0.535891	5.20306	2.28044	0.0295635	0.840734	-4.03936
ENSG00000074319	TSG101	-0.320675	5.19121	-2.5991	0.0141488	0.840734	-3.83633		ENSG00000019144	PHLDB1	0.374402	8.11913	2.32111	0.0269816	0.840734	-4.04183
ENSG00000182400	TRAPPC6B	-0.28789	4.39148	-2.69884	0.0111312	0.840734	-3.83736		ENSG00000169660	HEXDC	0.428141	4.64096	2.33133	0.0263655	0.840734	-4.04263
ENSG00000120333	MRPS14	-0.308805	4.87443	-2.61552	0.0136048	0.840734	-3.84265		ENSG00000124762	CDKN1A	0.884372	8.45301	2.32859	0.026529	0.840734	-4.04302
ENSG00000144744	UBA3	-0.433773	4.57767	-2.64816	0.0125806	0.840734	-3.84456		ENSG00000161618	ALDH16A1	0.557288	4.68416	2.32783	0.0265751	0.840734	-4.04531
ENSG00000173409	ARV1	-0.568024	2.93082	-3.22694	0.00293659	0.840734	-3.8448		ENSG00000203485	INF2	0.419266	6.73573	2.25352	0.0313934	0.840734	-4.04652
ENSG00000151729	SLC25A4	-0.422471	5.72092	-2.56794	0.0152366	0.840734	-3.84632		ENSG00000180902	D2HGDH	0.438061	5.21121	2.26059	0.0309031	0.840734	-4.0484
ENSG00000128609	NDUFA5	-0.304686	5.84999	-2.5643	0.0153688	0.840734	-3.8484		ENSG00000127533	F2RL3	1.38769	3.72907	2.68051	0.0116364	0.840734	-4.0491
ENSG00000112304	ACOT13	-0.367139	5.51416	-2.56626	0.0152974	0.840734	-3.84863		ENSG00000006712	PAF1	0.279559	5.71103	2.2294	0.0331191	0.840734	-4.05314
ENSG00000112685	EXOC2	-0.352436	3.29689	-3.02531	0.0049403	0.840734	-3.85365		ENSG00000073060	SCARB1	0.450684	5.33527	2.23993	0.0323559	0.840734	-4.05617
ENSG00000100418	DESI1	-0.296234	4.86454	-2.59227	0.0143809	0.840734	-3.85754		ENSG00000115977	AAK1	0.30018	4.51707	2.31466	0.0273769	0.840734	-4.05737
ENSG00000163626	COX18	-0.438103	3.48257	-2.91934	0.00645851	0.840734	-3.85898		ENSG00000168918	INPP5D	0.565126	3.46921	2.60877	0.0138261	0.840734	-4.05944
ENSG00000141401	IMPA2	-0.491268	4.0439	-2.72781	0.010374	0.840734	-3.86005		ENSG00000117461	PIK3R3	0.536899	4.90682	2.26369	0.0306907	0.840734	-4.06427
ENSG00000132406	TMEM128	-0.489305	3.74584	-2.81425	0.008391	0.840734	-3.86075		ENSG00000132002	DNAJB1	0.744121	8.86544	2.30453	0.0280087	0.840734	-4.06787
ENSG00000148672	GLUD1	-0.224958	6.64808	-2.56106	0.0154873	0.840734	-3.86441		ENSG00000167508	MVD	0.539599	4.88851	2.25319	0.031417	0.840734	-4.07123
ENSG00000132305	IMMT	-0.369126	6.23015	-2.53278	0.0165566	0.840734	-3.87312		ENSG00000162882	HAAO	0.495314	3.43163	2.5817	0.0147472	0.840734	-4.0737
ENSG00000109180	OCIAD1	-0.250527	6.30215	-2.52703	0.0167826	0.840734	-3.87724		ENSG00000169221	TBC1D10B	0.297324	4.86045	2.23716	0.032555	0.840734	-4.07577
ENSG00000165475	CRYL1	-0.315665	4.36689	-2.63082	0.0131156	0.840734	-3.87868		ENSG00000009950	MLXIPL	0.495742	8.0501	2.24409	0.0320583	0.840734	-4.0814
ENSG00000049246	PER3	-0.408357	5.152	-2.5272	0.0167755	0.840734	-3.88181		ENSG00000099331	MYO9B	0.363521	5.1964	2.19926	0.0353942	0.840734	-4.08288
ENSG00000100412	ACO2	-0.493706	8.00763	-2.60881	0.0138248	0.840734	-3.88355		ENSG00000077238	IL4R	0.771748	4.48951	2.30333	0.0280842	0.840734	-4.08495
ENSG00000135766	EGLN1	-0.352086	4.69532	-2.5597	0.0155371	0.840734	-3.88838		ENSG00000147113	CXorf36	0.376162	5.63754	2.17487	0.0373367	0.840734	-4.08625
ENSG00000177150	FAM210A	-0.573058	2.77125	-3.21557	0.00302506	0.840734	-3.89324		ENSG00000159335	PTMS	0.431228	7.51438	2.21056	0.0345251	0.840734	-4.0876
ENSG00000205707	ETFRF1	-0.40489	4.62312	-2.5592	0.0155556	0.840734	-3.89358		ENSG00000116809	ZBTB17	0.330721	4.33478	2.28767	0.0290891	0.840734	-4.08918
ENSG00000173085	COQ2	-0.533035	3.02039	-3.05904	0.00453276	0.840734	-3.89373		ENSG00000105321	CCDC9	0.496132	4.4754	2.27048	0.030229	0.840734	-4.09086
ENSG00000125246	CLYBL	-0.593757	3.76314	-2.73361	0.0102285	0.840734	-3.8966		ENSG00000158863	FAM160B2	0.275937	5.60223	2.16019	0.0385516	0.840734	-4.09445
ENSG00000258289	CHURC1	-0.449135	4.67712	-2.54283	0.0161692	0.840734	-3.89857		ENSG00000183963	SMTN	0.315245	6.02615	2.15642	0.0388688	0.840734	-4.09482
ENSG00000164209	SLC25A46	-0.393715	4.62976	-2.54921	0.0159273	0.840734	-3.89909		ENSG00000185507	IRF7	0.449122	4.18165	2.30004	0.0282929	0.840734	-4.1022
ENSG00000000419	DPM1	-0.478143	4.67538	-2.53975	0.0162868	0.840734	-3.89999		ENSG00000173599	PC	0.333271	7.88085	2.19728	0.035549	0.840734	-4.10389
ENSG00000106554	CHCHD3	-0.43475	5.55239	-2.48206	0.018647	0.840734	-3.90068		ENSG00000144535	DIS3L2	0.34367	3.62748	2.42173	0.0214469	0.840734	-4.10458
ENSG00000204308	RNF5	-0.321737	4.94755	-2.5122	0.0173774	0.840734	-3.90074		ENSG00000087074	PPP1R15A	0.442582	7.73186	2.18435	0.0365707	0.840734	-4.10689
ENSG00000147533	GOLGA7	-0.295076	5.35635	-2.47783	0.0188316	0.840734	-3.90646		ENSG00000105643	ARRDC2	0.41645	4.62001	2.21181	0.0344306	0.840734	-4.10733
ENSG00000117697	NSL1	-0.379178	3.3706	-2.8739	0.00723605	0.840734	-3.90654		ENSG00000158747	NBL1	0.538986	6.86987	2.14942	0.0394647	0.840734	-4.10805
ENSG00000115364	MRPL19	-0.609526	4.25013	-2.5881	0.0145245	0.840734	-3.90919		ENSG00000135636	DYSF	0.429463	3.57743	2.43801	0.020656	0.840734	-4.1084
ENSG00000214022	REPIN1	-0.321244	5.13525	-2.47992	0.0187402	0.840734	-3.91177		ENSG00000162236	STX5	0.273309	5.54209	2.13155	0.0410224	0.840734	-4.11166
ENSG00000141447	OSBPL1A	-0.448851	6.2097	-2.46913	0.0192174	0.840734	-3.91256		ENSG00000169592	INO80E	0.343409	5.69932	2.12773	0.0413626	0.840734	-4.11243
ENSG00000101019	UQCC1	-0.360849	5.07357	-2.47807	0.0188213	0.840734	-3.91509		ENSG00000204267	TAP2	0.424269	3.26374	2.54626	0.0160385	0.840734	-4.11262
ENSG00000139182	CLSTN3	-1.32415	4.61445	-2.51803	0.0171411	0.840734	-3.91675		ENSG00000158195	WASF2	0.222103	6.66146	2.13645	0.0405899	0.840734	-4.11301
ENSG00000043093	DCUN1D1	-0.31593	4.13245	-2.61022	0.0137782	0.840734	-3.91826		ENSG00000108840	HDAC5	0.294528	6.1575	2.124	0.0416968	0.840734	-4.11398
ENSG00000198843	SELENOT	-0.33719	5.44837	-2.45193	0.0200005	0.840734	-3.92047		ENSG00000115648	MLPH	0.936049	2.8779	2.84636	0.00774938	0.840734	-4.11456
ENSG00000171314	PGAM1	-0.404572	6.31282	-2.45832	0.0197063	0.840734	-3.92076		ENSG00000133874	RNF122	0.788852	4.7027	2.20942	0.0346122	0.840734	-4.11459
ENSG00000146477	SLC22A3	-0.474373	4.49021	-2.52993	0.0166684	0.840734	-3.92081		ENSG00000086544	ITPKC	0.729454	6.43614	2.12288	0.0417984	0.840734	-4.11695
ENSG00000064726	BTBD1	-0.272076	5.71071	-2.44459	0.0203435	0.840734	-3.92253		ENSG00000006210	CX3CL1	0.466277	5.49391	2.11588	0.0424334	0.840734	-4.1231
ENSG00000071794	HLTF	-0.666504	3.67341	-2.70309	0.0110169	0.840734	-3.92388		ENSG00000183696	UPP1	0.904034	4.95485	2.17069	0.0376791	0.840734	-4.12414
ENSG00000113013	HSPA9	-0.351116	7.28156	-2.49031	0.0182912	0.840734	-3.92716		ENSG00000182492	BGN	0.465768	4.95948	2.1375	0.0404975	0.840734	-4.12897
ENSG00000072062	PRKACA	-0.34324	6.22114	-2.44137	0.0204961	0.840734	-3.92897		ENSG00000130522	JUND	0.446254	9.75518	2.22984	0.033087	0.840734	-4.13144
ENSG00000136146	MED4	-0.305561	4.78224	-2.47481	0.0189648	0.840734	-3.93312		ENSG00000079337	RAPGEF3	0.458794	6.20593	2.09293	0.0445773	0.840734	-4.13203
ENSG00000158864	NDUFS2	-0.352761	6.82376	-2.45564	0.019829	0.840734	-3.93425		ENSG00000125503	PPP1R12C	0.283708	6.61546	2.10057	0.0438537	0.840734	-4.1323
ENSG00000084073	ZMPSTE24	-0.354939	3.95071	-2.6024	0.0140379	0.840734	-3.94479		ENSG00000204592	HLA-E	0.256226	9.35336	2.20652	0.0348339	0.840734	-4.1341
ENSG00000129480	DTD2	-0.413975	3.54713	-2.71708	0.0106488	0.840734	-3.94684		ENSG00000105357	MYH14	0.318811	5.82558	2.08565	0.0452776	0.840734	-4.13537
ENSG00000164961	WASHC5	-0.443655	3.91334	-2.60216	0.0140458	0.840734	-3.94766		ENSG00000154721	JAM2	0.315044	4.61993	2.15352	0.0391144	0.840734	-4.13548
ENSG00000174738	NR1D2	-0.522237	4.64978	-2.44987	0.0200962	0.840734	-3.95402		ENSG00000204351	SKIV2L	0.279723	4.92606	2.1217	0.041905	0.840734	-4.13552
ENSG00000147687	TATDN1	-0.457657	4.33251	-2.49676	0.0180176	0.840734	-3.9549		ENSG00000117298	ECE1	0.299599	7.00707	2.09671	0.0442177	0.840734	-4.14085
ENSG00000102144	PGK1	-0.322022	7.11214	-2.43371	0.0208621	0.840734	-3.95511		ENSG00000150593	PDCD4	0.229891	5.70592	2.07639	0.0461817	0.840734	-4.14088
ENSG00000144848	ATG3	-0.294071	5.15027	-2.4042	0.0223296	0.840734	-3.95711		ENSG00000164535	DAGLB	0.385559	3.30569	2.44614	0.0202707	0.840734	-4.14361
ENSG00000163428	LRRC58	-0.408173	4.00234	-2.56224	0.0154437	0.840734	-3.95735		ENSG00000080189	SLC35C2	0.239889	4.72835	2.12148	0.0419249	0.840734	-4.14479
ENSG00000136783	NIPSNAP3A	-0.622015	4.77964	-2.42448	0.0213117	0.840734	-3.9601		ENSG00000185022	MAFF	0.720914	6.58652	2.07495	0.0463238	0.840734	-4.14541
ENSG00000176623	RMDN1	-0.262151	5.65046	-2.38246	0.0234705	0.840734	-3.96069		ENSG00000133243	BTBD2	0.265298	5.97625	2.06634	0.0471803	0.840734	-4.14593
ENSG00000159596	TMEM69	-0.396365	3.70164	-2.63757	0.0129048	0.840734	-3.96084		ENSG00000164080	RAD54L2	0.376583	3.91745	2.25695	0.0311546	0.840734	-4.1466
ENSG00000164347	GFM2	-0.508543	3.55252	-2.67283	0.0118544	0.840734	-3.9626		ENSG00000196235	SUPT5H	0.221987	5.8988	2.06475	0.0473403	0.840734	-4.1467
ENSG00000164307	ERAP1	-0.484092	5.67173	-2.37989	0.0236089	0.840734	-3.96271		ENSG00000167470	MIDN	0.713106	6.68113	2.06745	0.0470691	0.840734	-4.1507
ENSG00000074696	HACD3	-0.273711	4.70366	-2.43239	0.0209259	0.840734	-3.96366		ENSG00000168397	ATG4B	0.222929	5.10851	2.07598	0.0462215	0.840734	-4.15245
ENSG00000152234	ATP5F1A	-0.405168	8.83952	-2.51322	0.0173358	0.840734	-3.96428		ENSG00000175727	MLXIP	0.351886	5.59802	2.05873	0.0479498	0.840734	-4.15253
ENSG00000111652	COPS7A	-0.1922	5.56915	-2.37061	0.0241145	0.840734	-3.96857		ENSG00000136699	SMPD4	0.326874	5.7749	2.05554	0.0482755	0.840734	-4.15258
ENSG00000106078	COBL	-1.12349	3.7982	-2.56206	0.0154504	0.840734	-3.97158		ENSG00000142961	MOB3C	0.39454	5.65491	2.05751	0.0480743	0.840734	-4.15284
ENSG00000165410	CFL2	-0.378121	5.72485	-2.35935	0.024741	0.840734	-3.97469		ENSG00000130881	LRP3	0.264733	5.973	2.05204	0.048635	0.840734	-4.15395
ENSG00000153130	SCOC	-0.456975	5.21757	-2.36976	0.0241611	0.840734	-3.97511		ENSG00000122515	ZMIZ2	0.235582	5.20164	2.06505	0.0473104	0.840734	-4.15578
ENSG00000184226	PCDH9	-0.475504	3.97768	-2.51573	0.0172339	0.840734	-3.98368		ENSG00000138670	RASGEF1B	0.492844	4.19211	2.18741	0.0363263	0.840734	-4.15672
ENSG00000109270	LAMTOR3	-0.386344	4.27284	-2.45489	0.0198637	0.840734	-3.98549		ENSG00000116679	IVNS1ABP	0.407747	6.61693	2.05323	0.0485126	0.840734	-4.15832
ENSG00000127125	PPCS	-0.257196	5.41208	-2.3415	0.0257651	0.840734	-3.98813		ENSG00000198198	SZT2	0.244715	5.11551	2.06337	0.0474797	0.840734	-4.15941
ENSG00000060762	MPC1	-0.417191	5.50694	-2.33864	0.0259323	0.840734	-3.98843		ENSG00000076108	BAZ2A	0.311981	5.27341	2.05635	0.0481934	0.840734	-4.15953
ENSG00000075239	ACAT1	-0.362997	7.61021	-2.39751	0.0226752	0.840734	-3.9907		ENSG00000107521	HPS1	0.215103	4.95364	2.07276	0.0465401	0.840734	-4.15971
ENSG00000153936	HS2ST1	-0.504119	3.27066	-2.72084	0.0105516	0.840734	-3.99096		ENSG00000196498	NCOR2	0.2722	6.08746	2.03936	0.0499583	0.840734	-4.16138
ENSG00000114023	FAM162A	-0.402234	5.45012	-2.3335	0.026236	0.840734	-3.99222		ENSG00000168309	FAM107A	0.60984	5.647	2.04483	0.0493836	0.840734	-4.16175
ENSG00000165672	PRDX3	-0.472606	6.46886	-2.3455	0.0255322	0.840734	-3.99226		ENSG00000185339	TCN2	0.39461	4.83227	2.08277	0.0455566	0.840734	-4.16309
ENSG00000162378	ZYG11B	-0.350731	4.24286	-2.44705	0.0202279	0.840734	-3.99327		ENSG00000004478	FKBP4	0.347606	5.35783	2.04449	0.0494199	0.840734	-4.16447
ENSG00000116688	MFN2	-0.304493	5.9988	-2.32398	0.0268069	0.840734	-3.99688		ENSG00000189171	S100A13	0.609917	6.81816	2.04615	0.0492458	0.840734	-4.16447
ENSG00000079739	PGM1	-0.355229	7.51255	-2.37976	0.0236161	0.840734	-3.99802		ENSG00000164050	PLXNB1	0.407251	4.57808	2.09887	0.0440136	0.840734	-4.16918
ENSG00000171497	PPID	-0.279346	4.14811	-2.46012	0.019624	0.840734	-3.99811		ENSG00000108262	GIT1	0.343496	5.10287	2.04655	0.0492039	0.840734	-4.17036
ENSG00000145293	ENOPH1	-0.450469	3.51177	-2.61823	0.0135171	0.840734	-3.99846		ENSG00000179094	PER1	0.423863	7.45563	2.05431	0.0484014	0.840734	-4.17153
ENSG00000257365	FNTB	-0.377831	3.54978	-2.61082	0.0137586	0.840734	-3.99868		ENSG00000166741	NNMT	0.74122	8.18925	2.07749	0.0460735	0.840734	-4.17191
ENSG00000183726	TMEM50A	-0.227451	6.00185	-2.32021	0.0270363	0.840734	-3.99886		ENSG00000204681	GABBR1	0.371681	4.53351	2.09522	0.0443597	0.840734	-4.17273
ENSG00000168542	COL3A1	-0.502976	8.24864	-2.41694	0.0216849	0.840734	-3.99959		ENSG00000168993	CPLX1	0.778135	3.45812	2.36919	0.0241928	0.840734	-4.17647
ENSG00000133028	SCO1	-0.323719	4.50594	-2.38978	0.0230808	0.840734	-4.00181		ENSG00000103264	FBXO31	0.303228	4.93947	2.04195	0.049686	0.840734	-4.17828
ENSG00000124356	STAMBP	-0.239019	4.28914	-2.42577	0.0212483	0.840734	-4.00286		ENSG00000160226	CFAP410	0.393629	4.67072	2.06989	0.0468258	0.840734	-4.17859
ENSG00000093183	SEC22C	-0.362045	4.24039	-2.4293	0.0210759	0.840734	-4.003		ENSG00000012232	EXTL3	0.266342	3.88037	2.18357	0.0366332	0.840734	-4.18041
ENSG00000132676	DAP3	-0.266824	5.8801	-2.31069	0.0276228	0.840734	-4.00393		ENSG00000177595	PIDD1	0.41741	3.98097	2.16925	0.0377978	0.840734	-4.18204
ENSG00000122873	CISD1	-0.541994	4.43194	-2.38883	0.023131	0.840734	-4.0051		ENSG00000166979	EVA1C	0.46932	4.23307	2.12052	0.0420109	0.840734	-4.18597
ENSG00000116747	TROVE2	-0.219438	4.68179	-2.36298	0.0245373	0.840734	-4.00579		ENSG00000112561	TFEB	0.528795	3.85454	2.20215	0.0351703	0.840734	-4.18634
ENSG00000110013	SIAE	-0.408167	4.50827	-2.37888	0.0236634	0.840734	-4.00676		ENSG00000162775	RBM15	0.484681	3.29747	2.35966	0.0247238	0.840734	-4.18662
ENSG00000181035	SLC25A42	-0.616073	4.46733	-2.37862	0.0236774	0.840734	-4.00696		ENSG00000142303	ADAMTS10	0.602891	3.14783	2.42903	0.0210891	0.840734	-4.18674
ENSG00000066455	GOLGA5	-0.292071	4.05898	-2.45766	0.0197363	0.840734	-4.00914		ENSG00000152127	MGAT5	0.250335	3.75747	2.19419	0.0357908	0.840734	-4.18763
ENSG00000175110	MRPS22	-0.344992	4.70817	-2.34459	0.0255852	0.840734	-4.01292		ENSG00000129911	KLF16	0.636693	3.71153	2.24307	0.0321309	0.840734	-4.1905
ENSG00000131171	SH3BGRL	-0.412267	5.75725	-2.29137	0.0288489	0.840734	-4.01561		ENSG00000218891	ZNF579	0.527576	3.71834	2.21694	0.034043	0.840734	-4.1935
ENSG00000120727	PAIP2	-0.238698	6.47582	-2.30137	0.0282081	0.840734	-4.01687		ENSG00000116991	SIPA1L2	0.399275	3.24781	2.33122	0.0263718	0.840734	-4.19796
ENSG00000117054	ACADM	-0.81188	6.23664	-2.30053	0.0282615	0.840734	-4.0172		ENSG00000173846	PLK3	0.551118	4.17695	2.10137	0.0437779	0.840734	-4.20244
ENSG00000136478	TEX2	-0.379734	4.22265	-2.40587	0.0222443	0.840734	-4.0173		ENSG00000134574	DDB2	0.58494	3.24267	2.33296	0.0262684	0.840734	-4.20476
ENSG00000184743	ATL3	-0.307633	6.3406	-2.29542	0.0285879	0.840734	-4.01837		ENSG00000105227	PRX	0.422947	2.82476	2.48394	0.0185656	0.840734	-4.20689
ENSG00000176171	BNIP3	-0.252714	6.79419	-2.31041	0.0276405	0.840734	-4.01844		ENSG00000101265	RASSF2	0.509461	3.24843	2.3195	0.0270796	0.840734	-4.20901
ENSG00000168291	PDHB	-0.309199	6.10578	-2.2891	0.0289958	0.840734	-4.01877		ENSG00000115970	THADA	0.268119	3.9749	2.10261	0.043662	0.840734	-4.20908
ENSG00000062725	APPBP2	-0.289292	5.04068	-2.30527	0.0279616	0.840734	-4.01966		ENSG00000160410	SHKBP1	0.43492	3.94466	2.10775	0.0431821	0.840734	-4.21476
ENSG00000009844	VTA1	-0.350928	3.82194	-2.48526	0.0185084	0.840734	-4.02258		ENSG00000152117	AC073869.1	0.37139	4.02802	2.0782	0.0460031	0.840734	-4.2183
ENSG00000084093	REST	-0.514162	3.21084	-2.66822	0.011987	0.840734	-4.02403		ENSG00000179832	MROH1	0.363397	4.07972	2.05547	0.0482827	0.840734	-4.2248
ENSG00000154889	MPPE1	-0.252576	3.9648	-2.4519	0.020002	0.840734	-4.02442		ENSG00000203930	LINC00632	0.558738	3.64479	2.15423	0.0390544	0.840734	-4.22562
ENSG00000130312	MRPL34	-0.380903	5.23771	-2.28578	0.0292127	0.840734	-4.02459		ENSG00000114841	DNAH1	0.476771	3.74386	2.12308	0.0417798	0.840734	-4.22768
ENSG00000162819	BROX	-0.344452	4.05609	-2.42535	0.021269	0.840734	-4.02481		ENSG00000160271	RALGDS	0.481651	3.84429	2.10239	0.043682	0.840734	-4.229
ENSG00000111786	SRSF9	-0.241746	5.65173	-2.27527	0.0299077	0.840734	-4.02503		ENSG00000177084	POLE	0.319459	4.06693	2.04103	0.0497822	0.840734	-4.23076
ENSG00000111843	TMEM14C	-0.294904	6.94744	-2.30262	0.0281291	0.840734	-4.02689		ENSG00000197245	FAM110D	1.0067	3.44881	2.25111	0.0315623	0.840734	-4.2355
ENSG00000134153	EMC7	-0.2433	5.63705	-2.27203	0.0301249	0.840734	-4.02703		ENSG00000119522	DENND1A	0.275968	3.78897	2.05957	0.0478645	0.840734	-4.24442
ENSG00000120053	GOT1	-0.467713	4.44396	-2.34834	0.0253684	0.840734	-4.02729		ENSG00000197948	FCHSD1	0.540507	2.55245	2.4933	0.0181639	0.840734	-4.25214
ENSG00000163281	GNPDA2	-0.462771	3.05031	-2.72908	0.010342	0.840734	-4.02934		ENSG00000166436	TRIM66	0.402919	3.07938	2.23519	0.0326972	0.840734	-4.2551
ENSG00000001631	KRIT1	-0.603147	2.71631	-2.87815	0.00715992	0.840734	-4.03254		ENSG00000162714	ZNF496	0.333413	3.64176	2.06725	0.0470896	0.840734	-4.25601
ENSG00000231991	ANXA2P2	-0.659522	4.63583	-2.31192	0.0275463	0.840734	-4.03302		ENSG00000125089	SH3TC1	0.604082	3.59009	2.09764	0.0441294	0.840734	-4.25932
ENSG00000266412	NCOA4	-0.314985	6.77422	-2.28131	0.0295063	0.840734	-4.0353		ENSG00000188157	AGRN	0.495575	3.53091	2.08969	0.0448882	0.840734	-4.26359
ENSG00000047249	ATP6V1H	-0.302226	4.86345	-2.29104	0.0288703	0.840734	-4.03545		ENSG00000143190	POU2F1	0.286922	3.61081	2.04496	0.0493706	0.840734	-4.26626
ENSG00000076248	UNG	-0.384915	4.15653	-2.38099	0.0235494	0.840734	-4.03678		ENSG00000168447	SCNN1B	0.636151	2.50578	2.49559	0.0180668	0.840734	-4.27014
ENSG00000172115	CYCS	-0.521951	7.20043	-2.29502	0.0286132	0.840734	-4.0392		ENSG00000101187	SLCO4A1	0.921649	3.51108	2.11372	0.0426312	0.840734	-4.27599
ENSG00000109424	UCP1	-3.56694	2.74371	-2.95561	0.0058952	0.840734	-4.04111		ENSG00000101189	MRGBP	0.344371	3.14609	2.12286	0.0417998	0.840734	-4.28419
ENSG00000116750	UCHL5	-0.330336	3.96205	-2.41506	0.0217789	0.840734	-4.04113		ENSG00000168026	TTC21A	0.792497	1.50001	3.23016	0.00291204	0.840734	-4.28696
ENSG00000108924	HLF	-0.467292	4.94268	-2.27299	0.0300605	0.840734	-4.04113		ENSG00000174951	FUT1	0.50213	3.04875	2.08421	0.045417	0.840734	-4.31375
ENSG00000135070	ISCA1	-0.259819	5.78067	-2.23783	0.0325065	0.840734	-4.04689		ENSG00000081803	CADPS2	0.400054	2.42337	2.30422	0.0280277	0.840734	-4.31952
ENSG00000066583	ISOC1	-0.468748	5.35882	-2.24151	0.0322427	0.840734	-4.04806		ENSG00000125895	TMEM74B	0.894856	2.12071	2.55822	0.0155917	0.840734	-4.32352
ENSG00000138073	PREB	-0.27856	5.78689	-2.23391	0.0327903	0.840734	-4.04924		ENSG00000140511	HAPLN3	0.866821	2.69116	2.27125	0.0301777	0.840734	-4.32461
ENSG00000181938	GINS3	-0.564839	2.65296	-2.87736	0.00717389	0.840734	-4.0509		ENSG00000126243	LRFN3	0.62853	1.96886	2.58899	0.0144936	0.840734	-4.32571
ENSG00000107566	ERLIN1	-0.285432	4.09773	-2.37049	0.0241213	0.840734	-4.05093		ENSG00000169239	CA5B	0.497718	2.59578	2.20576	0.034892	0.840734	-4.32723
ENSG00000180185	FAHD1	-0.365898	4.07371	-2.36817	0.0242491	0.840734	-4.05186		ENSG00000092929	UNC13D	0.477644	2.50981	2.23342	0.0328256	0.840734	-4.32967
ENSG00000168827	GFM1	-0.427992	4.44531	-2.30237	0.0281445	0.840734	-4.05344		ENSG00000105499	PLA2G4C	0.55273	2.55571	2.20746	0.0347619	0.840734	-4.33456
ENSG00000198804	MT-CO1	-0.68821	15.7015	-2.8504	0.00767201	0.840734	-4.05467		ENSG00000141526	SLC16A3	0.738775	2.74503	2.16428	0.0382099	0.840734	-4.33681
ENSG00000148516	ZEB1	-0.270313	5.19639	-2.23319	0.0328424	0.840734	-4.05672		ENSG00000139880	CDH24	0.803547	2.10013	2.47818	0.0188163	0.840734	-4.33956
ENSG00000114902	SPCS1	-0.206462	5.5845	-2.21965	0.0338401	0.840734	-4.05827		ENSG00000105072	C19orf44	0.589798	2.56318	2.19756	0.0355267	0.840734	-4.34095
ENSG00000111666	CHPT1	-0.343352	5.63122	-2.21892	0.033895	0.840734	-4.05845		ENSG00000137343	ATAT1	0.480629	2.37669	2.23804	0.0324911	0.840734	-4.34446
ENSG00000174720	LARP7	-0.303404	4.68893	-2.26553	0.0305653	0.840734	-4.05919		ENSG00000005884	ITGA3	0.577151	2.55023	2.1469	0.0396814	0.840734	-4.35085
ENSG00000177879	AP3S1	-0.340872	5.3483	-2.22073	0.0337597	0.840734	-4.06042		ENSG00000158792	SPATA2L	0.784905	2.89201	2.06625	0.0471897	0.840734	-4.3539
ENSG00000206418	RAB12	-0.590703	4.38584	-2.29076	0.0288879	0.840734	-4.06193		ENSG00000111674	ENO2	0.76608	1.75184	2.62236	0.0133839	0.840734	-4.35573
ENSG00000173208	ABCD2	-0.402827	4.46239	-2.28403	0.0293274	0.840734	-4.06243		ENSG00000172348	RCAN2	0.579979	2.48626	2.13169	0.0410105	0.840734	-4.36493
ENSG00000100804	PSMB5	-0.207689	6.11212	-2.20868	0.0346688	0.840734	-4.0657		ENSG00000155592	ZKSCAN2	0.495796	1.82855	2.39097	0.0230179	0.840734	-4.37812
ENSG00000168300	PCMTD1	-0.321201	5.62902	-2.20409	0.0350205	0.840734	-4.0671		ENSG00000184988	TMEM106A	0.574883	1.42994	2.49513	0.0180863	0.840734	-4.40479
ENSG00000050748	MAPK9	-0.307541	4.42832	-2.28246	0.0294307	0.840734	-4.06724		ENSG00000255974	CYP2A6	0.687168	1.84778	2.28561	0.0292233	0.840734	-4.40514
ENSG00000140416	TPM1	-0.299955	6.67948	-2.22195	0.0336685	0.840734	-4.06739		ENSG00000229152	ANKRD10-IT1	1.04682	0.976656	2.97859	0.00556248	0.840734	-4.40595
ENSG00000053770	AP5M1	-0.41199	3.67529	-2.42456	0.0213077	0.840734	-4.06823		ENSG00000270804	AC010326.4	0.742762	1.23606	2.59092	0.0144271	0.840734	-4.41704
ENSG00000144306	SCRN3	-0.732394	2.51623	-2.89311	0.0068973	0.840734	-4.06829		ENSG00000213199	ASIC3	0.890864	1.30824	2.50829	0.0175374	0.840734	-4.42272
ENSG00000270362	HMGN3-AS1	-0.775894	1.65398	-3.64996	0.000949716	0.840734	-4.06909		ENSG00000179104	TMTC2	0.60882	1.67368	2.2064	0.0348434	0.840734	-4.43032
ENSG00000047315	POLR2B	-0.317295	4.79	-2.23789	0.0325026	0.840734	-4.06911		ENSG00000171365	CLCN5	0.418544	1.5284	2.20225	0.0351626	0.840734	-4.43965
ENSG00000213463	SYNJ2BP	-0.260894	4.50989	-2.26506	0.0305969	0.840734	-4.07165		ENSG00000181773	GPR3	1.13512	1.34765	2.42732	0.0211724	0.840734	-4.44362
ENSG00000164404	GDF9	-0.474724	4.09445	-2.31784	0.0271811	0.840734	-4.07383		ENSG00000143450	OAZ3	0.496468	1.28643	2.24695	0.0318556	0.840734	-4.4543
ENSG00000123095	BHLHE41	-0.652175	4.26678	-2.2822	0.0294474	0.840734	-4.07504		ENSG00000273100	AL596442.2	1.07854	1.78834	2.09151	0.0447129	0.840734	-4.45857
ENSG00000061794	MRPS35	-0.238652	4.82642	-2.22477	0.0334596	0.840734	-4.07554		ENSG00000142528	ZNF473	0.468847	1.49573	2.09003	0.0448547	0.840734	-4.46076
ENSG00000132300	PTCD3	-0.333514	4.96003	-2.21012	0.0345586	0.840734	-4.07717		ENSG00000272669	AL021707.6	0.791981	1.51203	2.12455	0.0416481	0.840734	-4.46513
ENSG00000162694	EXTL2	-0.410506	2.78423	-2.73937	0.0100857	0.840734	-4.07974		ENSG00000197558	SSPO	0.824705	1.38146	2.16155	0.0384373	0.840734	-4.46554
ENSG00000247556	OIP5-AS1	-0.265277	5.92828	-2.17899	0.0370024	0.840734	-4.08173		ENSG00000181638	ZFP41	0.569946	1.08367	2.26154	0.0308384	0.840734	-4.46718
ENSG00000143742	SRP9	-0.273094	6.54513	-2.19172	0.0359854	0.840734	-4.08199		ENSG00000047617	ANO2	0.793047	1.60675	2.04772	0.0490826	0.840734	-4.46788
ENSG00000121073	SLC35B1	-0.287985	4.08495	-2.30907	0.0277239	0.840734	-4.0832		ENSG00000163354	DCST2	0.738618	0.747412	2.45578	0.0198229	0.840734	-4.46975
ENSG00000140740	UQCRC2	-0.401874	7.67952	-2.23545	0.0326782	0.840734	-4.08326		ENSG00000167992	VWCE	1.12895	1.66747	2.06559	0.0472558	0.840734	-4.47083
ENSG00000237289	CKMT1B	-1.6456	3.50738	-2.40235	0.0224248	0.840734	-4.08654		ENSG00000182324	KCNJ14	0.891486	1.25338	2.20406	0.0350225	0.840734	-4.47467
ENSG00000154719	MRPL39	-0.452649	3.77888	-2.35707	0.0248696	0.840734	-4.08786		ENSG00000174332	GLIS1	0.696523	1.34609	2.09891	0.0440098	0.840734	-4.47474
ENSG00000167862	MRPL58	-0.373732	4.57262	-2.22317	0.033578	0.840734	-4.08875		ENSG00000089692	LAG3	0.792219	1.16864	2.16673	0.0380058	0.840734	-4.48005
ENSG00000154723	ATP5PF	-0.355898	7.27599	-2.20694	0.0348014	0.840734	-4.08921		ENSG00000137198	GMPR	0.901851	1.28771	2.05681	0.0481463	0.840734	-4.48263
ENSG00000023330	ALAS1	-0.433721	4.98109	-2.18467	0.0365455	0.840734	-4.09033		ENSG00000160808	MYL3	0.778645	1.06923	2.17437	0.0373775	0.840734	-4.48554
ENSG00000135900	MRPL44	-0.405607	4.26135	-2.261	0.0308751	0.840734	-4.09061		ENSG00000172554	SNTG2	0.673741	0.88016	2.20042	0.0353044	0.840734	-4.48953
ENSG00000165868	HSPA12A	-0.445906	4.85281	-2.18994	0.0361257	0.840734	-4.09217		ENSG00000173338	KCNK7	1.18696	0.22763	2.65964	0.0122376	0.840734	-4.49339
ENSG00000116459	ATP5PB	-0.335945	7.00394	-2.18716	0.0363465	0.840734	-4.09407		ENSG00000005961	ITGA2B	0.978734	0.670359	2.32533	0.0267253	0.840734	-4.49545
ENSG00000133110	POSTN	-0.678665	5.30409	-2.16338	0.0382844	0.840734	-4.09446		ENSG00000273771	AC024337.2	1.41827	0.060269	2.7657	0.0094563	0.840734	-4.49613
ENSG00000137806	NDUFAF1	-0.320264	4.24628	-2.24854	0.0317433	0.840734	-4.09935		ENSG00000104689	TNFRSF10A	1.03445	1.12166	2.0795	0.0458759	0.840734	-4.49815
ENSG00000113851	CRBN	-0.274269	4.70446	-2.19198	0.0359644	0.840734	-4.09945		ENSG00000284730	AC068987.5	1.05935	0.61876	2.26191	0.0308128	0.840734	-4.50525
ENSG00000142875	PRKACB	-0.345151	4.14546	-2.26416	0.0306588	0.840734	-4.09966		ENSG00000204815	TTC25	1.92187	-0.463062	3.06087	0.00451157	0.840734	-4.50744
ENSG00000168385	45171	-0.292287	8.24218	-2.22729	0.0332742	0.840734	-4.10048		ENSG00000178665	ZNF713	0.995479	-0.0863069	2.55929	0.015552	0.840734	-4.50919
ENSG00000145817	YIPF5	-0.333268	3.85767	-2.31806	0.0271679	0.840734	-4.10107		ENSG00000027869	SH2D2A	0.969836	0.886891	2.0562	0.0482078	0.840734	-4.51038
ENSG00000101166	PRELID3B	-0.449747	4.92787	-2.16112	0.0384732	0.840734	-4.10535		ENSG00000172543	CTSW	1.06913	0.591051	2.18269	0.0367041	0.840734	-4.51063
ENSG00000113296	THBS4	-0.828313	5.90189	-2.14231	0.0400784	0.840734	-4.10543		ENSG00000182836	PLCXD3	1.56265	0.406894	2.38676	0.0232406	0.840734	-4.5115
ENSG00000135457	TFCP2	-0.27491	3.82672	-2.31767	0.0271919	0.840734	-4.10588		ENSG00000111490	TBC1D30	1.30388	0.230059	2.44576	0.0202887	0.840734	-4.51177
ENSG00000101745	ANKRD12	-0.365863	4.36953	-2.21428	0.0342434	0.840734	-4.10753		ENSG00000124772	CPNE5	1.22501	-0.070829	2.55661	0.0156511	0.840734	-4.51424
ENSG00000139343	SNRPF	-0.296968	4.28868	-2.22441	0.0334861	0.840734	-4.10942		ENSG00000144792	ZNF660	0.777703	0.0535816	2.3565	0.0249024	0.840734	-4.51511
ENSG00000214135	AC132008.2	-0.55493	2.9714	-2.55715	0.0156311	0.840734	-4.10974		ENSG00000236829	Z97634.1	0.922396	0.0657238	2.36713	0.0243067	0.840734	-4.517
ENSG00000181904	C5orf24	-0.497826	4.03354	-2.25818	0.0310697	0.840734	-4.10999		ENSG00000258733	LINC02328	1.48219	-0.593713	2.85947	0.00750104	0.840734	-4.51798
ENSG00000103356	EARS2	-0.357893	3.26633	-2.45691	0.0197711	0.840734	-4.11131		ENSG00000262621	AC025283.2	0.7712	0.110387	2.27055	0.0302245	0.840734	-4.51968
ENSG00000138032	PPM1B	-0.390479	5.41913	-2.12974	0.0411831	0.840734	-4.1118		ENSG00000165272	AQP3	1.20764	0.810798	2.0526	0.0485777	0.840734	-4.52022
ENSG00000164219	PGGT1B	-0.35618	3.57914	-2.35564	0.0249508	0.840734	-4.11449		ENSG00000171773	NXNL1	0.7985	0.522611	2.0606	0.0477599	0.840734	-4.52128
ENSG00000146701	MDH2	-0.308425	7.38531	-2.16217	0.038386	0.840734	-4.11599		ENSG00000280152	AC009078.3	1.18718	-0.192275	2.48739	0.0184166	0.840734	-4.52178
ENSG00000138078	PREPL	-0.305003	4.96115	-2.14118	0.0401764	0.840734	-4.11618		ENSG00000158825	CDA	0.930367	0.347217	2.08008	0.0458193	0.840734	-4.52799
ENSG00000109919	MTCH2	-0.302054	5.76146	-2.11785	0.0422537	0.840734	-4.11654		ENSG00000104728	ARHGEF10	1.34207	-0.475038	2.56588	0.0153112	0.840734	-4.52815
ENSG00000183291	SELENOF	-0.25716	6.07599	-2.11654	0.0423732	0.840734	-4.1186		ENSG00000134215	VAV3	0.956496	0.225644	2.10863	0.0431007	0.840734	-4.53001
ENSG00000115561	CHMP3	-0.244943	5.34519	-2.11999	0.042059	0.840734	-4.11861		ENSG00000285734	AC005414.1	1.92883	-0.918062	2.90569	0.00668341	0.840734	-4.53065
ENSG00000158234	FAIM	-0.421655	3.44014	-2.3808	0.0235599	0.840734	-4.1191		ENSG00000231156	AC093702.1	1.61838	-0.404997	2.48764	0.0184058	0.840734	-4.53316
ENSG00000166454	ATMIN	-0.237548	5.0062	-2.13327	0.0408703	0.840734	-4.11951		ENSG00000142549	IGLON5	1.85642	-0.36612	2.37002	0.0241467	0.840734	-4.53961
ENSG00000184992	BRI3BP	-0.47055	2.29214	-2.91176	0.00658247	0.840734	-4.1205		ENSG00000269985	AL021328.1	1.28038	-0.901522	2.49192	0.0182224	0.840734	-4.54218
ENSG00000143158	MPC2	-0.343722	6.20589	-2.11536	0.0424813	0.840734	-4.12088		ENSG00000249437	NAIP	1.47019	-1.39989	2.77601	0.00922007	0.840734	-4.54221
ENSG00000159208	CIART	-1.06086	1.69858	-3.34183	0.00217131	0.840734	-4.12089		ENSG00000224003	YES1P1	1.00852	-0.0553495	2.05066	0.048778	0.840734	-4.5425
ENSG00000149084	HSD17B12	-0.324182	5.836	-2.10987	0.0429861	0.840734	-4.12126		ENSG00000178809	TRIM73	1.02031	-0.202658	2.10654	0.0432947	0.840734	-4.54287
ENSG00000133114	GPALPP1	-0.31864	3.52368	-2.35902	0.0247599	0.840734	-4.12151		ENSG00000240747	KRBOX1	1.10046	-0.625508	2.16626	0.0380454	0.840734	-4.54935
ENSG00000066926	FECH	-0.389237	3.56991	-2.33991	0.0258583	0.840734	-4.12192		ENSG00000125046	SSUH2	1.9388	-1.62963	2.77029	0.00935032	0.840734	-4.54971
ENSG00000027001	MIPEP	-0.498583	3.00144	-2.50706	0.0175881	0.840734	-4.12674		ENSG00000264546	AC008026.3	2.1461	-1.68199	2.81293	0.00841844	0.840734	-4.55005
ENSG00000116791	CRYZ	-0.682687	3.51257	-2.32876	0.026519	0.840734	-4.12773		ENSG00000275070	RF00017	2.07516	-1.56213	2.74777	0.00988075	0.840734	-4.55104
ENSG00000112531	QKI	-0.263429	6.98576	-2.12492	0.0416148	0.840734	-4.12788		ENSG00000173705	SUSD5	2.0985	-1.49576	2.71974	0.0105801	0.840734	-4.55109
ENSG00000139726	DENR	-0.184521	4.86599	-2.12499	0.0416085	0.840734	-4.12979		ENSG00000272767	JMJD1C-AS1	1.36259	-0.897233	2.20503	0.0349482	0.840734	-4.55463
ENSG00000082515	MRPL22	-0.253949	4.84757	-2.12457	0.0416461	0.840734	-4.13007		ENSG00000157306	ZFHX2-AS1	1.1911	-0.609087	2.07246	0.0465699	0.840734	-4.55464
ENSG00000139168	ZCRB1	-0.25767	5.7593	-2.09268	0.0446009	0.840734	-4.13081		ENSG00000184305	CCSER1	1.53283	-1.24648	2.30186	0.028177	0.840734	-4.55695
ENSG00000123213	NLN	-0.619861	2.3426	-2.82529	0.00816504	0.840734	-4.13274		ENSG00000135480	KRT7	2.01859	-1.17144	2.31344	0.0274521	0.840734	-4.55955
ENSG00000163166	IWS1	-0.228016	4.93933	-2.11342	0.0426592	0.840734	-4.13291		ENSG00000182077	PTCHD3	2.64791	-1.26794	2.36021	0.024693	0.840734	-4.56072
ENSG00000100614	PPM1A	-0.234901	5.31178	-2.09365	0.0445086	0.840734	-4.13406		ENSG00000173535	TNFRSF10C	1.40593	-0.917463	2.08219	0.0456135	0.840734	-4.56108
ENSG00000253738	OTUD6B-AS1	-0.468304	3.87498	-2.24113	0.0322698	0.840734	-4.13421		ENSG00000258788	CKS1BP1	1.56139	-0.939926	2.08427	0.0454109	0.840734	-4.5615
ENSG00000089050	RBBP9	-0.359686	3.1227	-2.45488	0.0198641	0.840734	-4.13428		ENSG00000270792	AL050403.2	1.16948	-1.29262	2.10506	0.0434325	0.840734	-4.56301
ENSG00000072756	TRNT1	-0.449817	2.81627	-2.57403	0.0150181	0.840734	-4.13433		ENSG00000175352	NRIP3	1.40255	-1.51394	2.10781	0.0431766	0.840734	-4.56675
ENSG00000127022	CANX	-0.249512	7.42079	-2.12874	0.0412725	0.840734	-4.13455		ENSG00000226031	FGF13-AS1	1.89922	-1.59169	2.18155	0.0367952	0.840734	-4.5674
ENSG00000154305	MIA3	-0.378548	5.27065	-2.09273	0.0445961	0.840734	-4.13494		ENSG00000160791	CCR5	1.59681	-1.41014	2.06056	0.0477645	0.840734	-4.56761
ENSG00000198015	MRPL42	-0.316782	3.99835	-2.2206	0.0337695	0.840734	-4.13555		ENSG00000230438	SERPINB9P1	1.54011	-1.46286	2.05436	0.0483972	0.840734	-4.56906
ENSG00000125124	BBS2	-0.344442	4.02812	-2.21136	0.0344645	0.840734	-4.13655
ENSG00000114054	PCCB	-0.430485	5.34833	-2.08717	0.0451302	0.840734	-4.13679
ENSG00000079950	STX7	-0.249514	5.95165	-2.08133	0.0456969	0.840734	-4.13769
ENSG00000104756	KCTD9	-0.374841	4.06191	-2.20235	0.0351547	0.840734	-4.13772
ENSG00000123609	NMI	-0.3569	3.10175	-2.45355	0.0199256	0.840734	-4.13787
ENSG00000178425	NT5DC1	-0.337984	4.68604	-2.1212	0.0419497	0.840734	-4.13831
ENSG00000137492	THAP12	-0.311294	4.61754	-2.12178	0.0418971	0.840734	-4.14198
ENSG00000147592	LACTB2	-0.842654	3.62836	-2.25967	0.0309668	0.840734	-4.14341
ENSG00000123472	ATPAF1	-0.263661	6.48597	-2.08075	0.0457542	0.840734	-4.14364
ENSG00000184575	XPOT	-0.2081	5.1899	-2.08065	0.0457639	0.840734	-4.14389
ENSG00000184831	APOO	-0.480304	3.51451	-2.3005	0.0282637	0.840734	-4.14432
ENSG00000166797	CIAO2A	-0.578012	3.25781	-2.36316	0.0245274	0.840734	-4.14533
ENSG00000148053	NTRK2	-0.324792	6.44828	-2.07709	0.0461129	0.840734	-4.14544
ENSG00000164466	SFXN1	-0.4068	3.21734	-2.38798	0.0231759	0.840734	-4.14548
ENSG00000165525	NEMF	-0.338309	4.63541	-2.11254	0.0427399	0.840734	-4.14563
ENSG00000254873	AP001267.1	-0.461889	3.43891	-2.31821	0.0271587	0.840734	-4.14574
ENSG00000123545	NDUFAF4	-0.441406	4.56753	-2.11533	0.042484	0.840734	-4.14654
ENSG00000131730	CKMT2	-0.771162	5.14218	-2.07614	0.0462064	0.840734	-4.14668
ENSG00000074603	DPP8	-0.280974	4.13734	-2.17331	0.037464	0.840734	-4.1479
ENSG00000111145	ELK3	-0.321431	4.48599	-2.12389	0.0417069	0.840734	-4.14803
ENSG00000085760	MTIF2	-0.312949	4.5099	-2.12101	0.0419669	0.840734	-4.14819
ENSG00000123094	RASSF8	-0.607332	2.90849	-2.47756	0.0188434	0.840734	-4.15097
ENSG00000151465	CDC123	-0.314499	4.61287	-2.10476	0.0434611	0.840734	-4.15103
ENSG00000167130	DOLPP1	-0.506653	2.77748	-2.53311	0.016544	0.840734	-4.15259
ENSG00000161980	POLR3K	-0.459848	2.25294	-2.82796	0.00811113	0.840734	-4.15657
ENSG00000114686	MRPL3	-0.455086	4.9577	-2.06634	0.0471808	0.840734	-4.15684
ENSG00000198898	CAPZA2	-0.255052	6.25418	-2.05163	0.0486781	0.840734	-4.15686
ENSG00000088543	C3orf18	-0.393436	3.0846	-2.40678	0.0221981	0.840734	-4.15744
ENSG00000119328	FAM206A	-0.377817	3.39858	-2.3063	0.0278972	0.840734	-4.15823
ENSG00000066855	MTFR1	-0.304691	3.59556	-2.25815	0.0310722	0.840734	-4.15852
ENSG00000253729	PRKDC	-0.427286	4.71968	-2.07682	0.0461393	0.840734	-4.15997
ENSG00000054983	GALC	-0.265185	3.97018	-2.17639	0.0372127	0.840734	-4.16064
ENSG00000113583	C5orf15	-0.268745	5.7061	-2.03923	0.0499726	0.840734	-4.16098
ENSG00000103150	MLYCD	-0.294798	4.58185	-2.08927	0.0449281	0.840734	-4.16107
ENSG00000148218	ALAD	-0.488393	5.86065	-2.03965	0.0499274	0.840734	-4.16143
ENSG00000155313	USP25	-0.452256	4.73888	-2.07051	0.0467634	0.840734	-4.16239
ENSG00000127920	GNG11	-0.417103	7.67712	-2.08484	0.045356	0.840734	-4.16421
ENSG00000059588	TARBP1	-0.393324	3.49595	-2.26592	0.0305385	0.840734	-4.16428
ENSG00000133103	COG6	-0.752812	3.30612	-2.2983	0.0284037	0.840734	-4.1645
ENSG00000137824	RMDN3	-0.255423	5.07089	-2.04804	0.0490492	0.840734	-4.16454
ENSG00000165609	NUDT5	-0.270439	4.22409	-2.12694	0.0414333	0.840734	-4.16456
ENSG00000065978	YBX1	-0.256852	8.7583	-2.12521	0.0415884	0.840734	-4.16475
ENSG00000160131	VMA21	-0.20551	4.9359	-2.05375	0.048459	0.840734	-4.16587
ENSG00000110955	ATP5F1B	-0.419476	9.47813	-2.15706	0.038815	0.840734	-4.16621
ENSG00000185009	AP3M1	-0.237051	4.67522	-2.07025	0.0467894	0.840734	-4.1672
ENSG00000138459	SLC35A5	-0.3463	3.30679	-2.31383	0.027428	0.840734	-4.16735
ENSG00000176393	RNPEP	-0.224584	4.57186	-2.07881	0.045944	0.840734	-4.16797
ENSG00000052723	SIKE1	-0.384893	4.01091	-2.14787	0.039598	0.840734	-4.16846
ENSG00000162461	SLC25A34	-0.791786	2.06675	-2.87798	0.0071628	0.840734	-4.16881
ENSG00000101843	PSMD10	-0.388279	4.03428	-2.14304	0.0400148	0.840734	-4.16915
ENSG00000198695	MT-ND6	-0.594922	8.63157	-2.11445	0.0425642	0.840734	-4.16962
ENSG00000154188	ANGPT1	-0.471279	4.68608	-2.06094	0.047725	0.840734	-4.16968
ENSG00000182700	IGIP	-0.311237	3.8771	-2.17261	0.0375217	0.840734	-4.16998
ENSG00000149089	APIP	-0.439842	4.96691	-2.04154	0.0497285	0.840734	-4.17014
ENSG00000151498	ACAD8	-0.438862	4.1081	-2.12551	0.0415611	0.840734	-4.17068
ENSG00000174899	PQLC2L	-0.306216	3.96201	-2.15337	0.0391274	0.840734	-4.1717
ENSG00000170270	GON7	-0.483589	2.47017	-2.63703	0.0129214	0.840734	-4.17183
ENSG00000143553	SNAPIN	-0.232557	4.56974	-2.06859	0.0469549	0.840734	-4.17352
ENSG00000107669	ATE1	-0.261246	3.76228	-2.18919	0.0361854	0.840734	-4.17396
ENSG00000064102	INTS13	-0.420854	2.84922	-2.4518	0.0200065	0.840734	-4.17577
ENSG00000140391	TSPAN3	-0.270966	8.65849	-2.09749	0.0441437	0.840734	-4.17671
ENSG00000123739	PLA2G12A	-0.277006	4.34436	-2.0864	0.0452045	0.840734	-4.17672
ENSG00000005249	PRKAR2B	-0.425055	9.66659	-2.14463	0.0398769	0.840734	-4.17685
ENSG00000176102	CSTF3	-0.329141	3.27484	-2.30261	0.0281295	0.840734	-4.17725
ENSG00000173960	UBXN2A	-0.289099	3.9521	-2.13985	0.0402926	0.840734	-4.17938
ENSG00000124380	SNRNP27	-0.359292	4.26146	-2.08728	0.0451201	0.840734	-4.18051
ENSG00000124523	SIRT5	-0.318604	4.07382	-2.11088	0.042893	0.840734	-4.18292
ENSG00000164941	INTS8	-0.307392	3.77934	-2.16087	0.0384947	0.840734	-4.18442
ENSG00000153944	MSI2	-0.39357	3.75235	-2.161	0.0384839	0.840734	-4.18508
ENSG00000070718	AP3M2	-0.424739	2.84267	-2.42189	0.0214391	0.840734	-4.18627
ENSG00000138246	DNAJC13	-0.385958	4.26526	-2.07223	0.0465932	0.840734	-4.18751
ENSG00000136933	RABEPK	-0.249345	4.11979	-2.0961	0.0442754	0.840734	-4.18806
ENSG00000124209	RAB22A	-0.284422	4.31604	-2.0599	0.0478314	0.840734	-4.19181
ENSG00000187699	C2orf88	-0.637212	2.10507	-2.78173	0.00909125	0.840734	-4.19394
ENSG00000102763	VWA8	-0.566498	4.23326	-2.05632	0.0481958	0.840734	-4.1951
ENSG00000231365	AL359915.2	-0.501674	2.37033	-2.62007	0.0134574	0.840734	-4.19611
ENSG00000164414	SLC35A1	-0.433022	2.96834	-2.34131	0.0257764	0.840734	-4.19833
ENSG00000104442	ARMC1	-0.239107	4.21758	-2.06101	0.047718	0.840734	-4.19847
ENSG00000137944	KYAT3	-0.377309	4.00974	-2.08594	0.0452494	0.840734	-4.19884
ENSG00000174796	THAP6	-0.354472	2.9583	-2.3512	0.0252038	0.840734	-4.19893
ENSG00000106819	ASPN	-0.459859	3.9363	-2.09276	0.0445932	0.840734	-4.20037
ENSG00000148110	MFSD14B	-0.383161	4.24174	-2.04911	0.0489386	0.840734	-4.20054
ENSG00000138698	RAP1GDS1	-0.265022	4.01151	-2.08595	0.045248	0.840734	-4.20062
ENSG00000145868	FBXO38	-0.367162	3.77233	-2.11835	0.0422083	0.840734	-4.20289
ENSG00000086289	EPDR1	-0.481265	3.85711	-2.09703	0.0441874	0.840734	-4.20404
ENSG00000184349	EFNA5	-0.335522	3.63262	-2.14535	0.0398149	0.840734	-4.20415
ENSG00000115840	SLC25A12	-0.322781	3.2187	-2.23833	0.0324709	0.840734	-4.20933
ENSG00000170502	NUDT9	-0.27412	3.96086	-2.07421	0.0463965	0.840734	-4.21035
ENSG00000104738	MCM4	-0.509872	2.63861	-2.43306	0.0208934	0.840734	-4.21129
ENSG00000285696	AP002433.2	-0.791368	2.01716	-2.76012	0.00958638	0.840734	-4.21136
ENSG00000205084	TMEM231	-0.396462	2.12366	-2.73294	0.0102451	0.840734	-4.21314
ENSG00000153989	NUS1	-0.337041	4.02679	-2.0437	0.0495022	0.840734	-4.21864
ENSG00000151665	PIGF	-0.243364	3.59369	-2.12567	0.0415473	0.840734	-4.21908
ENSG00000164244	PRRC1	-0.521348	3.58634	-2.11333	0.0426669	0.840734	-4.21918
ENSG00000176018	LYSMD3	-0.621544	2.83905	-2.31748	0.0272032	0.840734	-4.21964
ENSG00000163681	SLMAP	-0.359327	3.98024	-2.04588	0.0492744	0.840734	-4.22042
ENSG00000177981	ASB8	-0.273521	3.83878	-2.07137	0.0466783	0.840734	-4.22059
ENSG00000081177	EXD2	-0.285852	3.73433	-2.08716	0.0451313	0.840734	-4.22232
ENSG00000110693	SOX6	-0.36853	3.09813	-2.23988	0.0323593	0.840734	-4.22236
ENSG00000100181	TPTEP1	-0.431029	3.71995	-2.07068	0.0467466	0.840734	-4.22843
ENSG00000182552	RWDD4	-0.408369	3.17007	-2.19859	0.0354468	0.840734	-4.22953
ENSG00000011376	LARS2	-0.572279	2.29973	-2.53589	0.016436	0.840734	-4.23138
ENSG00000143499	SMYD2	-0.321675	3.55388	-2.09566	0.044317	0.840734	-4.23444
ENSG00000237506	RPSAP15	-1.85582	1.92108	-2.69477	0.0112415	0.840734	-4.23461
ENSG00000198301	SDAD1	-0.57129	2.89764	-2.26217	0.0307949	0.840734	-4.23515
ENSG00000034693	PEX3	-0.566817	2.60996	-2.36192	0.0245971	0.840734	-4.23788
ENSG00000198712	MT-CO2	-0.569522	14.5829	-2.27901	0.0296583	0.840734	-4.23818
ENSG00000204852	TCTN1	-0.308033	3.47864	-2.09491	0.0443892	0.840734	-4.24167
ENSG00000167904	TMEM68	-0.325154	2.96313	-2.20526	0.0349305	0.840734	-4.25306
ENSG00000153140	CETN3	-0.521321	3.34903	-2.08244	0.0455887	0.840734	-4.25377
[truncated: 231 more rows]

## Sheet: Table S9
Supplementary Table S9. Differentially expressed genes (DEGs) in renal sinus adipose tissue (RSAT) from overweight vs. normal-weight subjects
[truncated: 849 more rows]

[truncated: 3 more sheets: Table S10, Table S11, Table S12]
